# Supplementary material for: Protectin DX resolves fracture-induced postoperative pain in mice via neuronal signaling and GPR37-activated macrophage efferocytosis
Source: J Clin Invest. 2026 Jan 16;136(2):e190754. doi: 10.1172/JCI190754 (PMC12807480; doi:10.1172/JCI190754)
Supplement: Supplemental table 1 [file jci-136-190754-s141.xlsx]

## Sheet: Sup table1
Supplemental Table 1: Animal number in this project
	CD1		C57Bl6J
	WT		Gpr37l1+/+		Gpr37-/-
	male	female	male	female	male	female
Figure 1B-E	10	10
Figure 1G-I	10	10
Figure 1J	18	18
Figure 1K	15	15
Figure 1L	18	18
Figure 2A-H	12	12
Fgiure 3J,K			3	3	3	3	n=4, and 64 cultures were made from 12 mice.
Figure 4A-B			5	5	5	5
Figure 4C					0	0	Same 10 mice as in Fig. 4B
Figure 4D-F			5	5	5	5
Figure 5	9	9					n=6 (3M/3F) per group
Figure 6A-B			3	3
Figure 6D-G			6	6	6	6
Figure 7A-C	3	3
Figure 7D-F	3	3
Figure 8A-B	3	3					n=9 cultures x 10 conditions
Figure 8D-F			3	3	3	3
Figure 8G-H	3	3
Figure 9E-F	6	6
Figure 9H-L	12	12
Figure 10B-F	6	6
Figure 10H-J			6	6
Figure 10K-M	6
Sup Figure 4A-D	10	10
Sup Figure 4E	5
Sup Figure 5A	25
Sup Figure 5B	25
Sup Figure5C							same mice as in Sup Figure 5AB
Sup Figure5D							same mice as in Figure 1B
Sup Figure5E							same mice as in Figure 1G
Sup Figure6A							same mice as in Figure 1J
Sup Figure6B							same mice as in Figure 1K
Sup Figure7							same mice as in Figure 1L
Sup Figure 8A,C,F-H							same mice as in Figure 6D-G
Sup Figure 8B,D,I-K							same mice as in Figure 6D-G
Sup Figure 9B-D	6	6
Sup Figure 10B-F	6	6
Sup Figure 10G-I			6	6
	211	150	37	37	22	22
Total mice	479
Male mice	270
female mice	209
