# Supplementary material for: Protectin DX resolves fracture-induced postoperative pain in mice via neuronal signaling and GPR37-activated macrophage efferocytosis
Source: J Clin Invest. 2026 Jan 16;136(2):e190754. doi: 10.1172/JCI190754 (PMC12807480; doi:10.1172/JCI190754)
Supplement: Supplemental table 2 [file jci-136-190754-s142.xlsx]

## Sheet: Fracture_PDX vs. Fracture
Name	Chromosome	Region	Max group mean	Log₂ fold change	Log10 fold change	Fold change	P-value	FDR p-value	GeneID	Biotype
Rps18-ps4			674.5	12.4006	8.99098	5406.79	1.02099e-09	2.32774e-05
Nnt	13	complement(119335527..119409257)	1.36903	12.0792	8.10526	4327.11	7.8476e-09	5.96392e-05	18115	protein_coding
Gm42417			66.6667	-7.09468	8.18176	-136.682	6.58018e-09	5.96392e-05
Gm21982			363.5	-3.79507	7.64136	-13.8812	2.28368e-08	0.000130164
BC018473	11	116752167..116757883	1.58276	-6.7544	6.80225	-107.963	1.57669e-07	0.000718938	193217	lncRNA
Dysf	6	84008314..84211060	11.0881	0.419778	6.42849	1.33772	3.72831e-07	0.0014167	26903	protein_coding
Gm42878			149.5	-10.2468	6.05034	-1215.04	8.90553e-07	0.00290053
Gm45062			191.333	10.5172	5.77828	1465.53	1.66616e-06	0.00474835
Gm20521			66	-8.99261	5.28078	-509.383	5.23871e-06	0.0132708
Vmn1r90	7	complement(14561242..14562171)	4.9859	-3.4554	5.10634	-10.9693	7.8281e-06	0.0178473	627280	protein_coding
Gm43951			380.667	-2.04838	4.94112	-4.13642	1.14519e-05	0.0237357
Gm42893			31.3333	5.71643	4.88122	52.5797	1.31456e-05	0.0249756
Ppbp	5	90768518..90770063	60.327	2.02321	4.72183	4.06488	1.89744e-05	0.0332766	57349	protein_coding
Gm11650			13.3333	-4.01036	4.29437	-16.1153	5.0773e-05	0.0826838
Itgam	7	128062640..128118491	2.02053	0.910111	4.18817	1.87919	6.48377e-05	0.0985489	16409	protein_coding
D430036J16Rik	9	81631930..81645156	0.76136	3.16244	4.03085	8.95343	9.31422e-05	0.124915	319405	lncRNA
Mpo	11	87793784..87804412	13.5701	1.50822	4.04339	2.8446	9.04911e-05	0.124915	17523	protein_coding
Gm49333			32.5	-7.98086	4.00278	-252.626	9.93625e-05	0.125854
Gm49391			19	6.07229	3.9293	67.2888	0.000117679	0.137198
Igtp	11	58199556..58207592	44.0509	1.28038	3.91954	2.42902	0.000120355	0.137198	16145	protein_coding
Rslcan18	13	complement(67096613..67114028)	0.48264	2.26773	3.83978	4.81563	0.000144617	0.150942	432770	protein_coding
Lin28a	4	complement(134003330..134019202)	0.554242	1.42829	3.83668	2.69128	0.000145652	0.150942	83557	protein_coding
Gbp4	5	complement(105115767..105139586)	7.41546	1.59953	3.79527	3.03044	0.000160226	0.158826	17472	protein_coding
Ifi47	11	49076587..49096987	4.25686	1.63912	3.75258	3.11475	0.000176773	0.163963	15953	protein_coding
Ltf	9	111019292..111042766	25.7655	1.13067	3.73886	2.18961	0.000182446	0.163963	17002	protein_coding
Ankrd29	18	complement(12252357..12306509)	9.08803	-0.359021	3.7282	-1.28256	0.000186984	0.163963	225187	protein_coding
S100a9	3	complement(90692630..90695721)	253.126	1.07326	3.68328	2.10418	0.00020736	0.175096	20202	protein_coding
Lyz2	10	complement(117277541..117282272)	307.13	0.455073	3.64202	1.37085	0.000228025	0.185669	17105	protein_coding
Vgf	5	137025302..137033351	250.34	0.336184	3.5958	1.26241	0.000253629	0.186532	381677	protein_coding
Rassf4	6	complement(116632995..116673836)	36.3554	-0.312225	3.61818	-1.24162	0.00024089	0.186532	213391	protein_coding
Actn3	19	complement(4861216..4877909)	26.8805	-1.84806	3.60502	-3.60015	0.000248304	0.186532	11474	protein_coding
Gm48606			12.6667	3.71033	3.55487	13.0895	0.000278694	0.192502
Malrd1	2	15526479..16255557	0.0179863	1.49113	3.54378	2.8111	0.000285906	0.192502	102635496	protein_coding
Htr3b	9	complement(48935008..48964990)	8.36422	-0.543017	3.542	-1.45702	0.000287077	0.192502	57014	protein_coding
Ngp	9	110419808..110423012	295.93	1.10998	3.36416	2.15843	0.000432354	0.281636	18054	protein_coding
Gm20721			58.8333	2.1049	3.34325	4.30167	0.000453679	0.287317
Gm12250	11	58183843..58190198	3.85884	1.99269	3.30288	3.97978	0.000497875	0.291053	631323	protein_coding
Slfn1	11	83116845..83122659	2.78132	1.17605	3.30461	2.25957	0.0004959	0.291053	20555	protein_coding
Gm18194			257.5	-0.982803	3.32024	-1.9763	0.000478367	0.291053
Htr3a	9	complement(48899213..48911149)	145.982	-0.294611	3.25386	-1.22655	0.000557362	0.317682	15561	protein_coding
Camp	9	complement(109847377..109849456)	108.821	1.13411	3.24117	2.19483	0.000573897	0.319129	12796	protein_coding
Nkain1	4	complement(130530131..130574036)	2.55569	0.631984	3.20191	1.54969	0.000628196	0.337105	67149	protein_coding
Myh4	11	67237812..67260447	68.291	-2.24384	3.19668	-4.73658	0.000635797	0.337105	17884	protein_coding
Elane	10	79886312..79888216	24.4941	1.51986	3.17968	2.86762	0.000661183	0.33793	50701	protein_coding
Slc6a5	7	49906971..49963864	0.155562	-2.85719	3.17588	-7.24601	0.000666997	0.33793	104245	protein_coding
Gp9	6	87776121..87779786	1.92995	1.90767	3.14946	3.75202	0.000708828	0.351316	54368	protein_coding
Adgrg7	16	complement(56724609..56796021)	0.0250369	3.68639	3.09917	12.874	0.000795842	0.366438	239853	protein_coding
Gm13375	2	20968874..20970348	102.189	0.512527	3.10165	1.42655	0.000791309	0.366438	433408	lncRNA
Tapbp	17	33919478..33929290	131.753	0.223632	3.10266	1.16767	0.000789486	0.366438	21356	protein_coding
Lgi3	14	70530821..70538324	429.773	-0.250108	3.09494	-1.1893	0.000803628	0.366438	213469	protein_coding
Six3os1	17	complement(85601932..85618396)	0.272719	-2.36463	3.08185	-5.15021	0.000828236	0.370254	100043902	lncRNA
Zbtb16	9	complement(48651797..48836381)	0.605302	-0.791353	3.07101	-1.7307	0.000849164	0.37231	235320	protein_coding
Chil3	3	complement(106147554..106167564)	14.6609	1.09182	3.06076	2.13143	0.000869441	0.374007	12655	protein_coding
U2af1l4	7	30563340..30565364	68.3523	0.751705	3.03307	1.68378	0.000926686	0.384137	233073	protein_coding
Cybb	X	complement(9435252..9487766)	2.94146	0.618839	3.03869	1.53564	0.000914762	0.384137	13058	protein_coding
Gm43302			491.333	1.49478	3.01986	2.81821	0.0009553	0.388927
Dhrs7c	11	67798271..67816002	0.469845	-2.25153	3.01187	-4.76187	0.000973049	0.389202	68460	protein_coding
Gm13665			14.1667	-1.94629	2.99335	-3.85382	0.00101543	0.399152
Gm29719	17	complement(6369098..6427100)	0.0461561	6.90401	2.94981	119.761	0.00112251	0.426536	101055731	protein_coding
Gm20507			15.8333	-7.08397	2.9546	-135.671	0.0011102	0.426536
S100a8	3	90669071..90670034	404.721	0.963939	2.92891	1.95063	0.00117784	0.433124	20201	protein_coding
Cox8a	19	complement(7215158..7217616)	859.453	0.163179	2.9357	1.11975	0.00115957	0.433124	12868	protein_coding
Irgm2	11	58214977..58222783	40.308	0.856715	2.91308	1.81091	0.00122158	0.442077	54396	protein_coding
Gbp2b	3	142594816..142619176	0.40131	2.10454	2.90364	4.30062	0.00124841	0.444727	14468	protein_coding
Anxa10	8	complement(62057042..62123193)	0.162396	1.92748	2.88099	3.8039	0.00131527	0.445806	26359	protein_coding
Gbp10	5	complement(105215699..105239533)	1.0265	1.88275	2.88148	3.68776	0.00131378	0.445806	626578	protein_coding
Des	1	75360292..75368579	30.9405	-1.08147	2.87626	-2.1162	0.00132966	0.445806	13346	protein_coding
St6galnac1	11	complement(116765025..116775507)	0.234943	-6.76328	2.8937	-108.63	0.00127733	0.445806	20445	protein_coding
Vip	10	5639193..5647617	0.201848	6.21838	2.85831	74.4594	0.00138576	0.451342	22353	protein_coding
Rgs17	10	complement(5825663..5922400)	6.07051	0.302758	2.86003	1.2335	0.0013803	0.451342	56533	protein_coding
Prtn3	10	79879667..79883174	11.8953	1.17042	2.84381	2.25077	0.00143281	0.460093	19152	protein_coding
Lcn2	2	complement(32384637..32387739)	87.4924	0.951913	2.83671	1.93444	0.00145642	0.461181	16819	protein_coding
Itgb1bp2	X	101449109..101453541	1.16091	-1.69559	2.82314	-3.2391	0.00150266	0.469302	26549	protein_coding
1300017J02Rik	9	complement(103250523..103288297)	0.362472	0.846883	2.80956	1.79861	0.00155037	0.477662	71775	protein_coding
Rhag	17	40811099..40840754	0.634517	1.23641	2.79645	2.35612	0.00159789	0.479347	19743	protein_coding
Ccn3			3193	0.368407	2.79943	1.29093	0.00158696	0.479347
Adam8	7	complement(139978932..139993121)	19.0077	0.395186	2.78162	1.31511	0.00165341	0.489561	11501	protein_coding
C3	17	complement(57203967..57228136)	8.95824	0.580439	2.76764	1.4953	0.00170751	0.499097	12266	protein_coding
Dbh	2	27165507..27183204	0.351896	2.81091	2.73288	7.01729	0.00184979	0.525334	13166	protein_coding
Car1	3	complement(14766214..14808365)	0.818287	1.23655	2.72899	2.35634	0.0018664	0.525334	12346	protein_coding
Mmp9	2	164940744..164955850	13.89	0.90338	2.7369	1.87044	0.00183275	0.525334	17395	protein_coding
Trpa1	1	complement(14872648..14919014)	14.7778	-0.261135	2.72361	-1.19842	0.0018897	0.525405	277328	protein_coding
Chrnb3	8	27368711..27399730	8.26581	1.09078	2.70924	2.12989	0.00195326	0.536534	108043	protein_coding
Ctsg	14	complement(56099885..56102574)	7.34887	1.44013	2.67391	2.71346	0.00211878	0.55326	13035	protein_coding
Tbx20	9	complement(24720812..24774303)	0.0869568	1.15471	2.68733	2.2264	0.00205433	0.55326	57246	protein_coding
Hcls1	16	36934983..36963214	2.80494	0.558707	2.68248	1.47295	0.00207738	0.55326	15163	protein_coding
Pcdh20	14	complement(88464747..88471396)	3.61738	-0.976696	2.673	-1.96795	0.00212326	0.55326	219257	protein_coding
Cmya5	13	complement(93040713..93144724)	1.30631	-1.14583	2.6705	-2.21274	0.00213548	0.55326	76469	protein_coding
Zdhhc22	12	complement(86980763..86991156)	54.2175	-0.213186	2.6559	-1.15925	0.00220851	0.559465	238331	protein_coding
Matn2	15	34306654..34436242	19.3188	-0.230832	2.65884	-1.17351	0.00219361	0.559465	17181	protein_coding
Tgtp2	11	complement(49057196..49064212)	12.4201	1.44883	2.61835	2.72987	0.00240795	0.598063	100039796	protein_coding
Slc6a4	11	76998466..77032345	1.84579	1.24707	2.61702	2.37358	0.00241536	0.598063	15567	protein_coding
Dio2	12	complement(90724552..90739037)	1.98325	0.865589	2.61269	1.82208	0.00243957	0.598063	13371	protein_coding
Mylf-ps			200.667	-1.85778	2.60497	-3.62448	0.00248333	0.602314
2310002F09Rik	7	complement(43745466..43755936)	2.36024	-0.837883	2.58499	-1.78742	0.00260022	0.618481	100504720	lncRNA
Evx1	6	52313498..52318389	0.684258	-4.32683	2.58432	-20.0681	0.00260425	0.618481	14028	protein_coding
Hk3	13	complement(55005985..55021476)	3.03248	0.760863	2.57468	1.6945	0.00266268	0.619973	212032	protein_coding
Prelid2	18	complement(41875696..41951194)	0.121946	-1.01761	2.56554	-2.02456	0.0027193	0.619973	77619	protein_coding
Tnnt3	7	142498771..142516213	34.5794	-1.84866	2.57256	-3.60166	0.00267573	0.619973	21957	protein_coding
S100a7l2			101	-2.64568	2.56916	-6.25789	0.00269673	0.619973
Gbp2	3	142620663..142638008	15.5429	0.939206	2.54908	1.91747	0.00282436	0.637551	14469	protein_coding
4930438A08Rik	11	58274758..58294290	0.613476	1.06402	2.54444	2.09075	0.00285467	0.638074	73988	protein_coding
Atf3	1	complement(191170296..191183333)	66.0123	0.618428	2.53847	1.5352	0.00289421	0.638697	11910	protein_coding
Dbp	7	45705093..45710203	98.78	0.311958	2.53448	1.24139	0.00292095	0.638697	13170	protein_coding
Ly86	13	37345345..37419036	3.89669	-0.88519	2.53143	-1.84701	0.0029415	0.638697	17084	protein_coding
Prr15l	11	96926175..96935648	1.40426	-0.971725	2.51496	-1.96118	0.00305522	0.657132	217138	protein_coding
Ccl8	11	82115185..82116799	7.46498	1.39499	2.50412	2.62986	0.00313244	0.667443	20307	protein_coding
Gbp5	3	142496934..142522344	4.1621	0.978873	2.49415	1.97092	0.00320519	0.676622	229898	protein_coding
Galnt16	12	80518277..80603896	6.97833	-0.276382	2.48799	-1.21115	0.00325092	0.679979	108760	protein_coding
Gm12992	4	complement(131899478..131920029)	4.82256	-0.600576	2.48239	-1.51632	0.00329315	0.682549	545681	lncRNA
Lipn	19	34067058..34085946	0.645269	1.59658	2.46629	3.02425	0.00341755	0.693036	70166	protein_coding
Anxa1	19	complement(20373434..20390671)	27.8326	0.374955	2.46782	1.2968	0.00340553	0.693036	16952	protein_coding
Gm8186			144	-1.01471	2.45662	-2.02049	0.00349444	0.693036
Gm44167			33.6667	-1.23811	2.45646	-2.3589	0.00349573	0.693036
Mybpc2	7	complement(44501699..44524722)	12.2481	-1.75822	2.45814	-3.38281	0.00348223	0.693036	233199	protein_coding
Fpr2	17	17887824..17893952	4.3452	0.976591	2.43854	1.96781	0.00364301	0.716008	14289	protein_coding
Mss51	14	complement(20482857..20496901)	1.69992	-1.19397	2.42721	-2.28782	0.00373929	0.72865	74843	protein_coding
Prl3d2	13	27121632..27127555	0.1289	5.04941	2.30985	33.1149	0.00489946	0.730249	215028	protein_coding
Gm47956			12.3333	2.2701	2.32751	4.82357	0.00470428	0.730249
Gm9922			7.66667	2.21005	2.31118	4.6269	0.00488452	0.730249
Gm49394			12.1667	2.07144	2.36287	4.20305	0.00433642	0.730249
Zfp984			184.333	1.29837	2.3753	2.45951	0.00421401	0.730249
Ifitm6	7	complement(141015812..141016892)	32.4418	1.08541	2.39986	2.12197	0.00398234	0.730249	213002	protein_coding
Prg2	2	84980461..84983632	25.753	1.05574	2.39833	2.07878	0.00399644	0.730249	19074	protein_coding
Chrna6	8	complement(27403212..27413944)	86.8897	0.994401	2.37829	1.99225	0.00418514	0.730249	11440	protein_coding
Gm47113			100.167	0.932914	2.40471	1.90913	0.00393812	0.730249
Gp1ba	11	70639042..70642058	5.37509	0.912818	2.34138	1.88272	0.00455636	0.730249	14723	protein_coding
Retnlg	16	48872608..48874498	58.1136	0.871812	2.31658	1.82996	0.00482414	0.730249	245195	protein_coding
Irgm1	11	complement(48865245..48871454)	31.2208	0.844971	2.4147	1.79623	0.0038486	0.730249	15944	protein_coding
Aim2	1	173349246..173466040	0.114986	0.814706	2.41661	1.75894	0.0038317	0.730249	383619	protein_coding
Tap1	17	34187556..34197225	25.7874	0.744649	2.3506	1.67557	0.00446062	0.730249	21354	protein_coding
Gm28043			2001.17	0.707727	2.35563	1.63323	0.00440931	0.730249
Tmem266	9	55326919..55438345	0.854426	0.691896	2.34929	1.61541	0.00447418	0.730249	244886	protein_coding
Ikzf1	11	11684969..11772926	0.772693	0.62967	2.30399	1.54721	0.00496601	0.730249	22778	protein_coding
Tomm6	17	complement(47686645..47688386)	145.296	0.565109	2.38741	1.4795	0.00409817	0.730249	66119	protein_coding
Flrt3	2	complement(140658198..140671476)	30.8809	0.452034	2.34813	1.36797	0.00448608	0.730249	71436	protein_coding
Vsir	10	60346851..60430294	1.6805	0.446315	2.30495	1.36256	0.00495511	0.730249	74048	protein_coding
Slc6a19	13	complement(73679745..73700695)	18.3216	0.445288	2.35227	1.36159	0.00444352	0.730249	74338	protein_coding
Cda	4	complement(138338528..138368311)	17.0904	0.333004	2.33354	1.25963	0.00463935	0.730249	72269	protein_coding
E2f4	8	105297663..105305370	50.7689	0.271848	2.30132	1.20735	0.00499666	0.730249	104394	protein_coding
Chl1	6	103510581..103733038	6.43607	0.259585	2.40803	1.19713	0.00390816	0.730249	12661	protein_coding
Itga7	10	128933773..128958286	145.523	0.212942	2.32831	1.15905	0.00469563	0.730249	16404	protein_coding
Serpini1	3	75557533..75642523	24.9938	-0.257057	2.36093	-1.19504	0.00435578	0.730249	20713	protein_coding
Prex2	1	10993272..11303683	1.5222	-0.2767	2.33587	-1.21142	0.00461455	0.730249	109294	protein_coding
Homez	14	complement(54852736..54871736)	13.7761	-0.378727	2.33583	-1.30019	0.00461499	0.730249	239099	protein_coding
Pcdha11	18	37010858..37187657	1.14393	-0.487568	2.33692	-1.40208	0.00460344	0.730249	12942	protein_coding
Calb2	8	complement(110142538..110168206)	8.32396	-0.509855	2.40708	-1.42391	0.0039167	0.730249	12308	protein_coding
Gm9169			46	-0.918078	2.3532	-1.8896	0.00443404	0.730249
AC132288			42.3333	-1.04015	2.39402	-2.05644	0.00403625	0.730249
Pla2g4d	2	complement(120265866..120289069)	0.199612	-1.28186	2.31867	-2.43152	0.00480093	0.730249	78390	protein_coding
Pygm	19	6384408..6398464	32.2112	-1.3252	2.36618	-2.50567	0.0043035	0.730249	19309	protein_coding
Myom2	8	15057653..15133420	0.842569	-1.45349	2.32073	-2.7387	0.0047783	0.730249	17930	protein_coding
Ano9	7	complement(141101212..141117806)	0.133105	-1.8786	2.31086	-3.67719	0.00488807	0.730249	71345	protein_coding
Foxa2	2	complement(148042877..148046969)	0.652642	-2.32026	2.33159	-4.99422	0.00466025	0.730249	15376	protein_coding
Myod1	7	46376474..46379092	0.930734	-2.50677	2.3816	-5.68346	0.00415336	0.730249	17927	protein_coding
Gm49368			80	-3.09267	2.30342	-8.53073	0.00497259	0.730249
A630009H07Rik			12.3333	3.00692	2.281	8.03848	0.00523604	0.731784
Hemgn	4	complement(46393989..46404183)	3.52695	0.988055	2.28431	1.98351	0.00519621	0.731784	93966	protein_coding
Ltb4r1	14	55765050..55768494	5.12493	0.956167	2.28223	1.94015	0.00522122	0.731784	16995	protein_coding
Plac9a	14	complement(25888403..25902893)	1.88919	0.834635	2.26795	1.78341	0.00539576	0.731784	211623	protein_coding
Rab11fip1	8	complement(27138773..27174646)	0.995795	0.736207	2.26749	1.66579	0.00540146	0.731784	75767	protein_coding
Tyrobp	7	30413788..30417582	18.5427	0.533876	2.27695	1.44781	0.00528508	0.731784	22177	protein_coding
Hmgb2	8	57511843..57515999	43.7151	0.49141	2.29137	1.40582	0.00511248	0.731784	97165	protein_coding
B2m	2	122147687..122153082	410.809	0.36137	2.28305	1.28464	0.00521132	0.731784	12010	protein_coding
Gaa	11	119267963..119285458	272.575	0.175791	2.27061	1.12958	0.00536282	0.731784	14387	protein_coding
Alpk3	7	81057470..81105612	0.290512	-1.21356	2.27229	-2.3191	0.00534206	0.731784	116904	protein_coding
Ryr1	7	complement(29003340..29125179)	1.54185	-1.31564	2.28351	-2.48912	0.00520579	0.731784	20190	protein_coding
Ckmt2	13	complement(91853387..91876923)	1.41789	-1.80555	2.27274	-3.49562	0.00533648	0.731784	76722	protein_coding
Myoz1	14	complement(20649102..20656540)	11.2703	-1.85865	2.26565	-3.62668	0.00542443	0.731784	59011	protein_coding
Gm16701	1	complement(166974023..166999730)	0.290754	1.06296	2.25373	2.08921	0.00557533	0.739023	100503962	lncRNA
Ly6c2	15	complement(75108161..75112036)	14.18	0.8103	2.25805	1.75358	0.00552015	0.739023	100041546	protein_coding
Clec10a	11	70166623..70170836	10.3685	-0.856003	2.25556	-1.81002	0.00555187	0.739023	17312	protein_coding
Dnaic1	4	41569698..41638158	0.112971	-1.15477	2.24967	-2.22648	0.00562769	0.741652	68922	protein_coding
Cacna1s	1	136052805..136119822	0.894683	-1.0996	2.24468	-2.14295	0.00569278	0.745918	12292	protein_coding
Xlr4a	X	complement(73074343..73082526)	1.23457	-0.995947	2.23389	-1.99439	0.0058359	0.760301	434794	protein_coding
Cxcr2	1	74153994..74161246	5.69459	0.872214	2.22628	1.83047	0.00593907	0.765265	12765	protein_coding
Tap2	17	34204479..34216321	42.4005	0.374374	2.22613	1.29628	0.00594113	0.765265	21355	protein_coding
Cap2	13	46501903..46650281	0.846548	-0.472914	2.2228	-1.38791	0.0059869	0.766828	67252	protein_coding
Tpm2	4	complement(43513726..43523583)	72.9683	-0.624513	2.21806	-1.54169	0.00605261	0.770914	22004	protein_coding
Gpr151	18	complement(42578020..42579652)	73.2407	0.945315	2.20647	1.92561	0.00621632	0.779281	240239	protein_coding
Gm42984			51.5	0.852993	2.20615	1.80624	0.00622085	0.779281
Tnni2	7	142440490..142444410	72.921	-1.82082	2.20988	-3.53282	0.00616769	0.779281	21953	protein_coding
Slfn4	11	83175172..83190216	2.54629	0.80989	2.20083	1.75308	0.00629751	0.784574	20558	protein_coding
F730043M19Rik	12	complement(33111711..33147586)	4.15473	-0.403233	2.1962	-1.32247	0.00636504	0.788677	320046	lncRNA
Clip2	5	complement(134489383..134552468)	51.7601	0.12949	2.18702	1.09391	0.00650102	0.794748	269713	protein_coding
Gm21981			3204.83	-0.206279	2.18642	-1.15371	0.00650999	0.794748
Phb	11	95666957..95680773	80.1558	-0.291778	2.18559	-1.22415	0.00652247	0.794748	18673	protein_coding
Hapln3	7	complement(79117027..79133290)	3.89871	-0.615577	2.18353	-1.53217	0.00655347	0.794748	67666	protein_coding
Ear2	14	44102654..44103531	34.5117	0.924246	2.1809	1.89769	0.00659333	0.795351	13587	protein_coding
Sema6a	18	complement(47245254..47369213)	3.67415	0.405506	2.17072	1.32455	0.00674959	0.801478	20358	protein_coding
Rpl3l	17	24727829..24736149	2.85104	-1.50645	2.17261	-2.84111	0.00672034	0.801478	66211	protein_coding
Gm12314			18	-1.95401	2.17142	-3.8745	0.00673881	0.801478
Ankle1	8	71406002..71410547	1.66459	0.891497	2.15724	1.8551	0.00696249	0.806675	234396	protein_coding
Itgb2	10	77530329..77565681	3.49529	0.560728	2.1572	1.47501	0.00696306	0.806675	16414	protein_coding
Psme2b	11	complement(48945345..48946410)	143.096	0.392481	2.15685	1.31265	0.00696868	0.806675	621823	protein_coding
Gm26981			60	-0.883281	2.16278	-1.84457	0.00687412	0.806675
Gm28557			286.333	-1.27976	2.15455	-2.42798	0.00700565	0.806675
Gm9796			50.3333	-1.33964	2.15569	-2.53088	0.00698733	0.806675
Gm15774	7	complement(120871391..120880298)	0.208203	-2.06677	2.15211	-4.18949	0.00704509	0.807141	105243045	lncRNA
Ckm	7	19411094..19421583	118.073	-1.76694	2.14757	-3.40332	0.00711911	0.811543	12715	protein_coding
Myom1	17	71019002..71126856	0.906712	-0.807119	2.14252	-1.74971	0.00720252	0.816967	17929	protein_coding
Crh	3	complement(19693401..19695396)	10.609	1.61052	2.12729	3.05361	0.00745951	0.824563	12918	protein_coding
Ecel1	1	complement(87142874..87157085)	6.02168	1.08499	2.11407	2.12136	0.00769014	0.824563	13599	protein_coding
AI662270	11	83223576..83226584	8.45002	0.823364	2.12316	1.76953	0.00753084	0.824563	100043636	lncRNA
Cdc6	11	98907699..98923942	1.37855	0.75344	2.11726	1.68581	0.00763372	0.824563	23834	protein_coding
Naip2	13	complement(100144063..100202122)	0.297942	0.746415	2.11397	1.67762	0.00769192	0.824563	17948	protein_coding
Gm10687	9	complement(44125258..44134485)	13.3033	0.433363	2.1274	1.35038	0.00745762	0.824563	100038560	misc_RNA
Fkbp5	17	complement(28398753..28486149)	10.061	-0.290393	2.12118	-1.22297	0.00756524	0.824563	14229	protein_coding
Jsrp1	10	complement(80808494..80813729)	4.82108	-0.928954	2.12788	-1.9039	0.00744935	0.824563	71912	protein_coding
Fsd2	7	complement(81534354..81566981)	0.381474	-1.68795	2.11331	-3.22198	0.00770349	0.824563	244091	protein_coding
Hectd2os			29.8333	-1.74839	2.1329	-3.35982	0.0073637	0.824563
Tnnc2	2	complement(164777161..164779734)	120.183	-1.75443	2.11612	-3.37393	0.00765379	0.824563	21925	protein_coding
Gm13344			41.1667	-2.01332	2.12891	-4.03711	0.00743171	0.824563
Pls3	X	complement(75785654..75875178)	41.1861	-0.18101	2.10812	-1.13368	0.0077961	0.830576	102866	protein_coding
Arhgap9	10	127321956..127329946	4.48371	0.618606	2.10498	1.53539	0.0078528	0.832725	216445	protein_coding
Iigp1	18	60373621..60392634	5.59123	1.09565	2.1019	2.13709	0.00790861	0.834761	60440	protein_coding
Ccr9	9	123767211..123783457	0.256643	1.34482	2.09902	2.53999	0.00796131	0.836451	12769	protein_coding
Dkk3	7	complement(112116019..112159121)	54.3	-0.172288	2.08887	-1.12684	0.00814946	0.837832	50781	protein_coding
Mtmr6	14	60265178..60302371	179.235	-0.176025	2.08832	-1.12977	0.00815976	0.837832	219135	protein_coding
Gm14322	2	177759149..177773275	3.57028	-0.627313	2.09388	-1.54469	0.00805604	0.837832	626802	protein_coding
Gm45671			67.3333	-0.830237	2.08815	-1.77798	0.00816292	0.837832
Mrto4-ps2			24.8333	-1.25827	2.08645	-2.39209	0.00819494	0.837832
Gm43916			15.8333	-1.50184	2.09063	-2.83204	0.00811652	0.837832
Neb	2	complement(52136640..52338798)	1.07343	-1.38738	2.08387	-2.61604	0.00824394	0.839079	17996	protein_coding
Gm49339			5.66667	3.79562	2.0592	13.8866	0.00872569	0.847452
Prss57	10	complement(79781474..79794740)	0.603592	1.35134	2.07459	2.55149	0.00842192	0.847452	73106	protein_coding
Fcnb	2	complement(28076479..28084903)	1.37175	1.32034	2.07022	2.49725	0.00850709	0.847452	14134	protein_coding
Ctrl	8	complement(105931994..105933862)	2.47651	1.04851	2.04764	2.0684	0.008961	0.847452	109660	protein_coding
Gbp3	3	142560016..142573213	12.7385	0.751097	2.05644	1.68307	0.00878138	0.847452	55932	protein_coding
Selplg	5	complement(113817798..113832639)	3.80542	0.602851	2.04431	1.51871	0.00903015	0.847452	20345	protein_coding
Plbd1	6	complement(136612071..136662271)	1.83448	0.426806	2.04853	1.34425	0.00894272	0.847452	66857	protein_coding
Ly6e	15	74955051..74959905	123.413	0.211761	2.05488	1.1581	0.00881292	0.847452	17069	protein_coding
Phkg1	5	complement(129863435..129879083)	1.9492	-0.818671	2.05256	-1.76378	0.00886014	0.847452	18682	protein_coding
Gpr50	X	71663667..71669257	1.19046	-1.01903	2.0624	-2.02656	0.00866164	0.847452	14765	protein_coding
Smtnl1	2	complement(84810444..84826934)	0.329127	-1.23304	2.07233	-2.35061	0.00846582	0.847452	68678	protein_coding
Gm43766			190	-1.2383	2.05274	-2.35921	0.00885656	0.847452
Gm15222			20.6667	-1.36461	2.06337	-2.57507	0.00864236	0.847452
Gm3629	14	complement(6619059..6684302)	0.0787872	-1.36812	2.04582	-2.58134	0.00899881	0.847452	100042024	misc_RNA
Sgca	11	complement(94962777..94976327)	0.8339	-1.65347	2.04419	-3.1459	0.00903245	0.847452	20391	protein_coding
Gm44562			14.6667	-1.66031	2.0714	-3.16084	0.00848399	0.847452
Foxl2	9	98955607..98958126	1.69709	-1.73726	2.05973	-3.33402	0.00871515	0.847452	26927	protein_coding
Six3	17	85613608..85626191	0.268546	-1.74038	2.0511	-3.34122	0.00889	0.847452	20473	protein_coding
Smim38			21.8333	-2.53508	2.04524	-5.79609	0.00901078	0.847452
Gm27027			12.5	3.49961	2.04156	11.3106	0.00908751	0.847977
Gm14169	2	complement(156609198..156613422)	1.51082	-1.28357	2.04037	-2.4344	0.00911243	0.847977	100504350	lncRNA
Lrrc30	17	complement(67630965..67632723)	3.00837	-2.35407	2.03681	-5.11266	0.00918724	0.851463	240131	protein_coding
Gm47813			5.16667	2.56555	2.01156	5.9198	0.00973723	0.872275
Ttc39d	17	80215914..80217936	1.34097	1.46308	2.01685	2.75696	0.00961945	0.872275	67737	protein_coding
Mcemp1	8	3665762..3668905	5.22227	1.07885	2.01306	2.11235	0.00970368	0.872275	69189	protein_coding
F5	1	164151835..164220277	0.353273	0.851819	2.01359	1.80477	0.00969186	0.872275	14067	protein_coding
Ptprc	1	complement(138062859..138175756)	0.933998	0.455245	2.01138	1.37102	0.0097413	0.872275	19264	protein_coding
Pdlim2	14	complement(70164218..70177736)	22.4231	0.364848	2.0214	1.28775	0.00951921	0.872275	213019	protein_coding
Nr1d1	11	complement(98767932..98775377)	61.7571	0.257468	2.01251	1.19538	0.00971605	0.872275	217166	protein_coding
Mylpf	7	127208848..127214288	44.4618	-1.59992	2.02081	-3.03126	0.00953202	0.872275	17907	protein_coding
Gm16565			9.16667	-2.79532	2.01072	-6.94184	0.00975614	0.872275
Klf1	8	84901928..84905295	4.62576	1.05175	2.00724	2.07304	0.00983472	0.872497	16596	protein_coding
Gm7099			108.833	-0.75449	2.00722	-1.68704	0.00983515	0.872497
Cacng6	7	3423580..3435667	0.276901	-2.26106	2.00477	-4.79343	0.00989088	0.87404	54378	protein_coding
Hck	2	153108468..153151441	0.752888	0.589635	2.00112	1.50487	0.00997431	0.874632	15162	protein_coding
Cd74	18	60803849..60812652	137.028	0.345087	2.00119	1.27023	0.00997257	0.874632	16149	protein_coding
Gm5150	3	complement(15946871..16006371)	0.0325243	2.38206	1.99793	5.21279	0.0100478	0.877697	381484	protein_coding
Slamf1	1	171767132..171801184	0.127734	1.94878	1.98907	3.86049	0.0102548	0.892282	27218	protein_coding
Zfp979			201.667	1.47476	1.98446	2.77937	0.0103642	0.892282
Plek	11	complement(16971206..17008718)	4.45691	0.370382	1.98417	1.29269	0.0103713	0.892282	56193	protein_coding
Ankrd23	1	complement(36530193..36536556)	26.75	-0.995979	1.98423	-1.99443	0.0103699	0.892282	78321	protein_coding
En1	1	120602487..120607991	0.894849	-1.85535	1.97565	-3.61841	0.0105766	0.90653	13798	protein_coding
Ugt1a5	1	88166012..88220002	0.730984	-1.34795	1.97045	-2.54551	0.0107041	0.914014	394433	protein_coding
Gm10684	9	complement(45107176..45135606)	1.06451	-1.00553	1.96857	-2.00768	0.0107506	0.914563	100038468	lncRNA
Gp6	7	complement(4362853..4397905)	0.126627	1.50115	1.9566	2.83068	0.011051	0.916042	243816	protein_coding
Ear6	14	51853768..51854643	10.8982	1.23141	1.95127	2.34797	0.0111873	0.916042	93719	protein_coding
Cytip	2	complement(58129139..58195550)	0.284814	0.727167	1.95437	1.65538	0.0111079	0.916042	227929	protein_coding
Shisa8	15	complement(82206952..82212815)	2.40361	0.691097	1.95034	1.61451	0.0112113	0.916042	435145	protein_coding
Hspb1	5	135887919..135889563	1931.61	0.18534	1.95659	1.13709	0.0110512	0.916042	15507	protein_coding
Eif1b	9	120492606..120495327	643.06	0.147022	1.95152	1.10728	0.011181	0.916042	68969	protein_coding
Pvalb	15	complement(78191117..78206351)	89.3613	-0.294747	1.96413	-1.22667	0.0108609	0.916042	19293	protein_coding
Srl	16	complement(4480212..4541880)	2.76661	-0.503721	1.95859	-1.41787	0.0110006	0.916042	106393	protein_coding
Pcdha6	18	36967756..37187657	0.608681	-0.570831	1.96233	-1.48538	0.0109061	0.916042	12937	protein_coding
Tmod4	3	95122799..95129208	4.33287	-0.999972	1.94884	-1.99996	0.0112501	0.916042	50874	protein_coding
Trim54	5	31116612..31137626	0.687516	-1.7352	1.96123	-3.32925	0.0109338	0.916042	58522	protein_coding
Gm49673			120.833	-2.18167	1.95232	-4.53679	0.0111604	0.916042
Eno3	11	70655253..70662513	41.6507	-0.802325	1.94312	-1.74391	0.0113992	0.92488	13808	protein_coding
Pnliprp2	19	58759723..58777534	0.171377	2.42468	1.91534	5.36909	0.0121523	0.926341	18947	protein_coding
Tnfrsf8	4	complement(145268976..145315147)	0.104616	1.37367	1.9309	2.5913	0.0117246	0.926341	21941	protein_coding
Ffar2	7	complement(30818031..30823775)	0.574403	1.36618	1.92956	2.57788	0.011761	0.926341	233079	protein_coding
Cd300ld	11	complement(114982443..114989886)	1.10892	0.92543	1.9071	1.89925	0.0123852	0.926341	217305	protein_coding
Gm50323			60.3333	0.890848	1.92581	1.85427	0.0118628	0.926341
Mgst2	3	51660360..51682675	0.500419	0.861978	1.90707	1.81753	0.012386	0.926341	211666	protein_coding
Csf3r	4	126023441..126044975	3.36636	0.712156	1.9307	1.63825	0.01173	0.926341	12986	protein_coding
Gm12367			61.8333	0.712132	1.91561	1.63822	0.0121448	0.926341
Gbp9	5	complement(105076464..105110352)	2.83919	0.698483	1.92153	1.6228	0.0119805	0.926341	236573	protein_coding
Pcdhga8	18	37725706..37841873	0.732305	0.664174	1.93185	1.58466	0.0116989	0.926341	93716	protein_coding
Stat1	1	52119438..52161865	29.3312	0.482648	1.92129	1.39731	0.0119869	0.926341	20846	protein_coding
Sez6l	5	complement(112419151..112578046)	2.69703	0.428108	1.91295	1.34547	0.0122193	0.926341	56747	protein_coding
Gm765	6	complement(98238014..98342754)	25.9667	-0.15205	1.91815	-1.11115	0.012074	0.926341	330390	protein_coding
Lmbrd2	15	9140530..9197845	20.47	-0.203465	1.9174	-1.15146	0.0120948	0.926341	320506	protein_coding
Acaa1a	9	119341052..119350296	82.2229	-0.289475	1.92214	-1.2222	0.0119634	0.926341	113868	protein_coding
Slc1a5	7	16781345..16798274	36.4021	-0.329104	1.92368	-1.25623	0.0119213	0.926341	20514	protein_coding
Jph2	2	complement(163336242..163398049)	1.94703	-0.534625	1.91023	-1.44857	0.0122962	0.926341	59091	protein_coding
C7	15	complement(4988762..5063773)	0.30817	-0.812319	1.90885	-1.75603	0.0123353	0.926341	109828	protein_coding
Plin4	17	complement(56100587..56109953)	10.9292	-0.890749	1.90684	-1.85414	0.0123924	0.926341	57435	protein_coding
Tbx4	11	85886343..85916099	0.678168	-0.95865	1.92768	-1.94349	0.0118119	0.926341	21387	protein_coding
Morn5	2	36049473..36079709	0.185355	-1.04144	1.93493	-2.05828	0.0116163	0.926341	75495	protein_coding
Synpo2l	14	complement(20658945..20668354)	1.41201	-1.06917	1.91951	-2.09822	0.0120362	0.926341	68760	protein_coding
Gm29609			46.5	-1.09348	1.91546	-2.13389	0.0121489	0.926341
A730043L09Rik	9	complement(62242596..62244100)	1.10548	-2.65112	1.92307	-6.28156	0.011938	0.926341	330958	lncRNA
Ncf4	15	78244164..78262582	2.71527	0.725803	1.90344	1.65382	0.0124899	0.930581	17972	protein_coding
Gm6416	13	117130025..117135884	0.735854	-1.57557	1.89856	-2.98054	0.0126312	0.938042	623312	lncRNA
Gm17916			25.3333	-1.09921	1.89621	-2.14238	0.0126996	0.939522
Tcap	11	98383811..98384953	116.808	-1.61991	1.89505	-3.07357	0.0127336	0.939522	21393	protein_coding
Ropn1l	15	complement(31441210..31453689)	0.847911	-0.701083	1.88822	-1.62573	0.0129355	0.951342	252967	protein_coding
Gm44973			4.66667	5.26517	1.8825	38.4569	0.0131068	0.953893
Clec12b	6	complement(129375513..129427634)	0.0551845	2.52448	1.87232	5.75368	0.0134176	0.953893	71183	protein_coding
Igkv10-96	6	complement(68631965..68632430)	6.67061	1.95317	1.87859	3.87226	0.0132255	0.953893	692165	V_segment
Ccl19	4	complement(42754525..42756518)	4.3531	1.75497	1.88269	3.37518	0.0131011	0.953893	24047	protein_coding
Gm4032			14	1.37471	1.87717	2.59315	0.0132689	0.953893
Rac2	15	complement(78559169..78572783)	9.9675	0.61593	1.8795	1.53255	0.0131976	0.953893	19354	protein_coding
Kcnk1	8	125993699..126030685	34.1429	-0.219938	1.88475	-1.16468	0.0130392	0.953893	16525	protein_coding
Thnsl1	2	21205357..21215009	22.6496	-0.284513	1.87635	-1.218	0.013294	0.953893	208967	protein_coding
Stamos	2	complement(14070333..14073934)	2.96494	-0.765153	1.87421	-1.69955	0.0133596	0.953893	70957	lncRNA
Six2	17	complement(85662742..85688254)	1.01535	-0.914228	1.87191	-1.88456	0.0134304	0.953893	20472	protein_coding
Nat8f6	6	complement(85808044..85809877)	2.52696	-0.969075	1.87454	-1.95759	0.0133494	0.953893	100504710	protein_coding
Fbn2	18	complement(58008623..58210564)	0.196632	0.528437	1.86392	1.44237	0.01368	0.967522	14119	protein_coding
Igkv6-17	6	70371469..70371993	1.61705	-3.34649	1.86305	-10.1717	0.0137072	0.967522	667865	V_segment
Slc4a1	11	complement(102348820..102365281)	14.6368	0.770258	1.86138	1.70557	0.0137601	0.968261	20533	protein_coding
Gm7695			19.8333	-1.17545	1.85996	-2.25863	0.0138052	0.968443
Arhgap8	15	84720034..84772857	0.19328	1.29316	1.85605	2.45064	0.01393	0.974199	73167	protein_coding
Slc15a3	19	10842544..10857915	1.8894	0.63461	1.85278	1.55252	0.0140351	0.977631	65221	protein_coding
Arhgdib	6	complement(136923655..136941899)	10.646	0.477902	1.85057	1.39272	0.0141069	0.977631	11857	protein_coding
Gm6356			345.833	-1.63311	1.85054	-3.10182	0.0141077	0.977631
Gm9008			493.833	1.32252	1.8427	2.50103	0.014365	0.981522
Gm7879			327.167	0.693696	1.84043	1.61742	0.0144401	0.981522
Gm8995	7	complement(106503886..106529200)	1.48144	0.632022	1.84097	1.54974	0.014422	0.981522	668139	misc_RNA
Cmtr1	17	29660595..29705979	27.3797	-0.15936	1.84	-1.11679	0.0144543	0.981522	74157	protein_coding
Wdr70	15	complement(7873055..8099209)	1.6138	-0.319483	1.83783	-1.24788	0.0145267	0.981522	545085	protein_coding
Jph1	1	complement(16942104..17097904)	0.48476	-0.471061	1.83804	-1.38613	0.0145196	0.981522	57339	protein_coding
Gm37296			18.1667	-1.21714	1.84496	-2.32485	0.0142902	0.981522
Acta1	8	complement(123891758..123894775)	577.245	-1.59641	1.8371	-3.0239	0.0145513	0.981522	11459	protein_coding
Mylk4	13	complement(32700827..32806773)	0.974744	-1.71631	1.84723	-3.28594	0.0142159	0.981522	238564	protein_coding
Il1a	2	complement(129299609..129310877)	0.23881	1.67525	1.83314	3.19374	0.0146846	0.982689	16175	protein_coding
C1rb	6	124570430..124581044	3.32835	-0.622199	1.83275	-1.53922	0.0146979	0.982689	667277	protein_coding
Snorc			3.33333	-4.73323	1.83391	-26.5977	0.0146586	0.982689
Gm44829			24	1.32534	1.82914	2.50591	0.0148205	0.987987
Prkn			1320	-0.299989	1.82763	-1.23114	0.0148719	0.988529
Ptpn7	1	135131837..135145328	1.26253	0.862166	1.8174	1.81777	0.0152266	0.989319	320139	protein_coding
Treml2	17	48299390..48312534	1.22398	0.829819	1.81358	1.77746	0.0153612	0.989319	328833	protein_coding
Cdca5	19	6085097..6091773	1.96214	0.766948	1.81815	1.70167	0.0152003	0.989319	67849	protein_coding
Cd300lf	11	complement(115116214..115135823)	0.937749	0.702163	1.81514	1.62694	0.0153061	0.989319	246746	protein_coding
Gm50393			433.5	0.701565	1.8166	1.62627	0.0152546	0.989319
Cd52	4	complement(134093538..134095073)	28.0751	0.603534	1.82352	1.51943	0.0150133	0.989319	23833	protein_coding
Igf1	10	87858265..87937047	2.50699	0.41378	1.81875	1.33217	0.0151791	0.989319	16000	protein_coding
Nnt	13	complement(119335527..119409257)	4.78181	-0.481099	1.81475	-1.39581	0.0153198	0.989319	18115	protein_coding
Adssl1	12	112620047..112641355	5.10912	-0.519622	1.82134	-1.43358	0.015089	0.989319	11565	protein_coding
6820408C15Rik	2	152415587..152444336	0.650045	-0.697917	1.81745	-1.62216	0.0152248	0.989319	228778	protein_coding
Hif3a	7	complement(17030993..17062427)	2.78763	-0.709701	1.82268	-1.63547	0.0150423	0.989319	53417	protein_coding
Ltb	17	35194507..35196305	11.3054	0.77257	1.80945	1.70831	0.0155076	0.990361	16994	protein_coding
Ncf1	5	complement(134220053..134229625)	13.0392	0.474042	1.80974	1.389	0.0154974	0.990361	17969	protein_coding
Gm48702			12.1667	-2.02582	1.81006	-4.07222	0.015486	0.990361
Fermt3	19	complement(6998958..7019469)	4.01148	0.468383	1.80723	1.38356	0.0155873	0.992669	108101	protein_coding
B830017H08Rik	16	17833119..17835019	2.52972	1.20633	1.80538	2.30749	0.0156537	0.99412	433004	lncRNA
Gipr	7	complement(19156063..19170248)	0.2859	1.19855	1.80254	2.29509	0.0157565	0.995158	381853	protein_coding
Myl1	1	complement(66924295..66945473)	11.2732	-1.5875	1.80252	-3.00528	0.0157574	0.995158	17901	protein_coding
Cnpy1	5	complement(28200819..28245788)	0.0294348	-2.27486	1.80089	-4.83952	0.0158166	0.996139	269637	protein_coding
Lsp1	7	142460812..142494868	4.59243	0.406675	1.79936	1.32563	0.0158722	0.996885	16985	protein_coding
Ugt1a1	1	88211959..88220002	0.0608643	4.44462	1.53598	21.7754	0.0291085	0.9999	394436	protein_coding
Gm49527			7.83333	2.86918	1.66434	7.30648	0.02166	0.9999
9830166K06Rik	19	complement(8651796..8663335)	0.194189	2.35376	1.64343	5.11156	0.0227286	0.9999	402757	lncRNA
Foxh1	15	complement(76667829..76671545)	0.306092	2.32461	1.78725	5.00931	0.0163213	0.9999	14106	protein_coding
Gm45022			8.66667	2.31609	1.35782	4.97982	0.0438716	0.9999
Gm37218			13.3333	2.28434	1.77103	4.8714	0.0169421	0.9999
Cox7b2	5	complement(71442823..71548205)	0.0192814	2.25026	1.52264	4.7577	0.0300165	0.9999	78174	protein_coding
Gm11494	11	complement(90134842..90143624)	0.187308	2.15672	1.56866	4.45899	0.0269985	0.9999	102638165	lncRNA
Zfp708	13	complement(67069398..67097976)	0.961073	2.04902	1.50309	4.13826	0.0313986	0.9999	432769	protein_coding
Gm37357			9.66667	2.0364	1.63061	4.10221	0.0234094	0.9999
Hsd3b1	3	complement(98842355..98859794)	0.0470085	2.02061	1.43375	4.05756	0.0368338	0.9999	15492	protein_coding
Gm7684			6.5	1.97936	1.63102	3.94317	0.0233872	0.9999
Cstdc5			26.8333	1.95841	1.61831	3.88634	0.024082	0.9999
Adcy10	1	165483856..165576778	0.0179323	1.93265	1.65771	3.81756	0.0219933	0.9999	271639	protein_coding
Gm49749			21.3333	1.89545	1.78246	3.72038	0.0165023	0.9999
Gm37527			6.5	1.80503	1.35097	3.49436	0.0445689	0.9999
Gm48795			16.6667	1.76833	1.33388	3.40658	0.0463571	0.9999
Dntt	19	41029275..41059525	0.114047	1.74781	1.55266	3.35849	0.028012	0.9999	21673	protein_coding
H2-Q2	17	35342117..35346764	1.91758	1.72266	1.69853	3.30044	0.0200205	0.9999	15013	protein_coding
Olfr56	11	49050733..49135387	0.0493411	1.72023	1.36349	3.2949	0.0433026	0.9999	18356	protein_coding
Gm2199			7	1.64752	1.53975	3.13295	0.028857	0.9999
Gm41609	17	complement(70765777..70806142)	0.0556953	1.62922	1.52316	3.09345	0.0299809	0.9999	105246306	lncRNA
Gm15900			8.66667	1.59838	1.53015	3.02803	0.0295017	0.9999
Gm5551			7.66667	1.50394	1.4271	2.83616	0.0374026	0.9999
Gm4129			16.1667	1.4749	1.73533	2.77965	0.0183936	0.9999
Gm3264	14	4853964..4875851	0.121125	1.47222	1.43559	2.77449	0.036678	0.9999	100041306	protein_coding
Rgs1	1	complement(144244669..144249104)	0.495615	1.46807	1.55101	2.76652	0.0281186	0.9999	50778	protein_coding
Chrm5	2	complement(112478733..112537470)	0.0394554	1.46113	1.54874	2.75323	0.0282655	0.9999	213788	protein_coding
Gm30881	16	complement(93808397..93833516)	0.0557458	1.45428	1.30614	2.74019	0.0494152	0.9999	102632932	lncRNA
Mir142hg			8.66667	1.42614	1.37784	2.68727	0.0418951	0.9999
Ear1	14	complement(43818765..43819639)	8.87223	1.42058	1.66444	2.67693	0.0216553	0.9999	13586	protein_coding
Gm10371	14	complement(47097679..47116161)	0.095728	1.41961	1.4621	2.67514	0.0345062	0.9999	100038654	lncRNA
Nanog	6	122706483..122714633	0.497005	1.40336	1.70808	2.64516	0.0195847	0.9999	71950	protein_coding
Mpig6b			34.6667	1.3588	1.5033	2.56471	0.0313836	0.9999
Cxcl9	5	complement(92321331..92328079)	0.882506	1.3131	1.69189	2.48475	0.0203287	0.9999	17329	protein_coding
Cpa2	6	30541642..30564476	0.176552	1.31078	1.48291	2.48075	0.0328922	0.9999	232680	protein_coding
Gm20707			33.6667	1.30604	1.53207	2.47261	0.0293714	0.9999
9330175E14Rik	8	complement(94433127..94435103)	4.24484	1.29878	1.45092	2.46021	0.0354065	0.9999	320377	lncRNA
Dsg1c	18	20247340..20285031	0.0620823	1.29125	1.36273	2.4474	0.043378	0.9999	211924	protein_coding
Zfp264			20.5	1.2763	1.4277	2.42217	0.0373508	0.9999
Phox2a	7	101818313..101822726	1.13349	1.25237	1.33336	2.38233	0.0464131	0.9999	11859	protein_coding
Mrgprb2	7	complement(48550965..48558086)	0.532026	1.22805	1.4173	2.3425	0.0382565	0.9999	243979	protein_coding
Gm9682			17.5	1.21783	1.73362	2.32596	0.0184665	0.9999
Klrk1	6	complement(129610323..129623864)	0.28175	1.21766	1.30205	2.32569	0.0498829	0.9999	27007	protein_coding
Gzma	13	complement(113093827..113100981)	0.595328	1.20389	1.51101	2.3036	0.0308312	0.9999	14938	protein_coding
Sprr1a	3	complement(92483954..92485881)	254.583	1.19118	1.662	2.2834	0.021777	0.9999	20753	protein_coding
Areg	5	91139599..91148432	0.906559	1.15815	1.72443	2.2317	0.0188612	0.9999	11839	protein_coding
Batf	12	85686720..85709087	0.169555	1.15709	1.75408	2.23007	0.0176167	0.9999	53314	protein_coding
Batf2	19	6164391..6172476	1.50269	1.15465	1.33369	2.2263	0.0463777	0.9999	74481	protein_coding
Treml1	17	48359916..48367176	1.25457	1.15161	1.40559	2.22162	0.0393014	0.9999	71326	protein_coding
Ly6a2			111.167	1.14584	1.51681	2.21275	0.0304225	0.9999
Gm43096			43.8333	1.0941	1.71806	2.1348	0.0191401	0.9999
Ly6g	15	75155261..75159128	4.60547	1.08459	1.48873	2.12078	0.0324545	0.9999	546644	protein_coding
H2-Q10	17	35470089..35474563	1.81447	1.08428	1.78106	2.12031	0.0165554	0.9999	15007	protein_coding
2610206C17Rik	7	84689640..84776549	0.0524317	1.0718	1.41128	2.10206	0.0387899	0.9999	72495	lncRNA
C530043A13Rik			18.1667	1.07104	1.44067	2.10095	0.0362517	0.9999
Cckbr	7	105425559..105436339	3.42607	1.06638	1.65908	2.09417	0.0219242	0.9999	12426	protein_coding
A230072E10Rik	X	complement(151313335..151341879)	0.120677	1.02769	1.40803	2.03875	0.0390815	0.9999	331547	lncRNA
Gm4951	18	60212077..60248440	0.402373	1.01747	1.36151	2.02436	0.0434996	0.9999	240327	protein_coding
Tubb1	2	174450595..174458380	2.27027	1.01206	1.71077	2.01679	0.0194638	0.9999	545486	protein_coding
Trem1	17	48232362..48246924	0.408635	1.00542	1.36648	2.00753	0.0430047	0.9999	58217	protein_coding
Gm13068			18.3333	1.00426	1.41314	2.00592	0.0386245	0.9999
Dlx4	11	complement(95140447..95145801)	1.79895	1.00284	1.7964	2.00394	0.0159809	0.9999	13394	protein_coding
Kcnk16	14	complement(20262756..20269162)	4.45284	0.997812	1.67826	1.99697	0.0209767	0.9999	74571	protein_coding
Fcgr4	1	171018926..171029761	0.565594	0.965209	1.53405	1.95235	0.0292383	0.9999	246256	protein_coding
Tgtp1	11	complement(48985329..48992246)	9.63371	0.955395	1.53767	1.93911	0.0289955	0.9999	21822	protein_coding
Kel	6	complement(41686329..41704334)	1.14886	0.948381	1.63601	1.92971	0.0231203	0.9999	23925	protein_coding
Gm38253			31.3333	0.946783	1.53996	1.92757	0.0288432	0.9999
Gm48780			40.5	0.936998	1.41271	1.91454	0.0386625	0.9999
Cd177	7	complement(24743983..24760334)	4.85343	0.936329	1.60881	1.91365	0.0246146	0.9999	68891	protein_coding
Gm10243			432.667	0.930245	1.62917	1.9056	0.023487	0.9999
Gbp11			82.1667	0.921916	1.6547	1.89463	0.022146	0.9999
Trem3	17	48247689..48258848	0.936985	0.918373	1.39567	1.88998	0.0402098	0.9999	58218	protein_coding
Gm14273	2	172324334..172338667	0.368838	0.914186	1.42746	1.88451	0.0373711	0.9999	102639473	lncRNA
Gm8181			37.8333	0.910979	1.56326	1.88032	0.0273362	0.9999
Lbhd2			30.1667	0.901915	1.37943	1.86854	0.0417421	0.9999
Wfdc3	2	complement(164731226..164745910)	1.80357	0.896988	1.47545	1.86217	0.0334619	0.9999	71856	protein_coding
Col6a4	9	complement(105990109..106096828)	0.0942147	0.896174	1.44257	1.86112	0.0360938	0.9999	68553	protein_coding
Rpl35a-ps3			350.667	0.891776	1.39956	1.85546	0.0398511	0.9999
Rpl35a-ps6			351.167	0.890805	1.3839	1.85421	0.0413145	0.9999
Rpl35a-ps4			201	0.875745	1.53636	1.83496	0.0290831	0.9999
Zfp991			265.5	0.874996	1.65967	1.834	0.0218942	0.9999
Lta	17	complement(35203165..35205632)	6.38461	0.871698	1.64003	1.82982	0.0229069	0.9999	16992	protein_coding
Atp6v0d2	4	complement(19876838..19922566)	0.116753	0.866027	1.3252	1.82264	0.0472939	0.9999	242341	protein_coding
Gm12915	4	complement(124735267..124745479)	0.42246	0.864223	1.32559	1.82036	0.0472513	0.9999	102634646	lncRNA
Il18rap	1	40515362..40551707	0.448839	0.862643	1.67335	1.81837	0.0212156	0.9999	16174	protein_coding
Epx	11	complement(87863997..87875536)	1.52588	0.850689	1.38595	1.80336	0.0411194	0.9999	13861	protein_coding
Gm10710	3	complement(83125276..83129240)	2.71347	0.850171	1.61594	1.80271	0.0242136	0.9999	100038599	misc_RNA
Gpr84	15	complement(103308233..103311243)	2.11145	0.849476	1.62155	1.80185	0.0239027	0.9999	80910	protein_coding
Rpl35a-ps2			223.833	0.84498	1.52517	1.79624	0.0298418	0.9999
Ly6g6f	17	complement(35080480..35086110)	2.11322	0.843048	1.78529	1.79384	0.016395	0.9999	433099	protein_coding
Rhd	4	134864536..134896172	0.802041	0.836789	1.39476	1.78607	0.0402935	0.9999	19746	protein_coding
Ctse	1	131638314..131675507	1.9597	0.822792	1.6893	1.76883	0.0204502	0.9999	13034	protein_coding
Cldn23	8	complement(35824709..35826559)	3.98531	0.820611	1.56551	1.76615	0.0271952	0.9999	71908	protein_coding
4930455G09Rik	4	142017898..142028995	0.700007	0.814277	1.77854	1.75842	0.0166519	0.9999	78917	lncRNA
Gm42933			31.8333	0.799488	1.33772	1.74048	0.0459496	0.9999
B3gnt4	5	123508289..123511969	3.96266	0.798077	1.54148	1.73878	0.0287421	0.9999	231727	protein_coding
Gypa	8	80494045..80510785	2.37088	0.796086	1.39909	1.73638	0.0398938	0.9999	14934	protein_coding
Ermap	4	complement(119175457..119190017)	2.31532	0.792788	1.4815	1.73242	0.0329992	0.9999	27028	protein_coding
Zbp1	2	complement(173206612..173218922)	1.87798	0.791646	1.3832	1.73105	0.041381	0.9999	58203	protein_coding
Gm9727			33.6667	0.781344	1.32342	1.71873	0.0474877	0.9999
I830077J02Rik	3	complement(105925799..105932930)	1.58165	0.778618	1.52013	1.71549	0.0301905	0.9999	433638	protein_coding
Gm9025			47.8333	0.777178	1.43638	1.71378	0.0366113	0.9999
Myb	10	complement(21124930..21160984)	0.694502	0.771411	1.59834	1.70694	0.0252148	0.9999	17863	protein_coding
B430306N03Rik	17	48315270..48326511	1.19994	0.767178	1.4743	1.70194	0.0335505	0.9999	320148	protein_coding
Gapt	13	complement(110352614..110357279)	2.38822	0.755433	1.33301	1.68814	0.0464501	0.9999	238875	protein_coding
Nlrc5	8	94434354..94527272	0.722422	0.750221	1.59758	1.68205	0.0252589	0.9999	434341	protein_coding
Gm7278			42	0.748524	1.35698	1.68007	0.0439558	0.9999
Zfp568	7	29983955..30028282	1.46156	0.748033	1.58577	1.6795	0.0259557	0.9999	243905	protein_coding
Sell	1	164061813..164080785	2.52298	0.742015	1.65648	1.67251	0.0220555	0.9999	20343	protein_coding
Rgs18	1	complement(144752692..144775421)	0.578981	0.732063	1.39476	1.66101	0.0402941	0.9999	64214	protein_coding
Trim10	17	36869496..36877833	4.02676	0.731998	1.39483	1.66094	0.0402878	0.9999	19824	protein_coding
Znf41-ps			221.833	0.726394	1.46191	1.6545	0.0345216	0.9999
Pglyrp1	7	18884690..18890438	8.57042	0.721619	1.7608	1.64903	0.0173459	0.9999	21946	protein_coding
Selenov			45.6667	0.718317	1.38254	1.64526	0.0414434	0.9999
Lilra6	7	complement(3908277..3915585)	2.12084	0.715859	1.61613	1.64246	0.024203	0.9999	18726	protein_coding
Mmp8	9	7558429..7568486	9.62664	0.712443	1.67343	1.63858	0.0212113	0.9999	17394	protein_coding
Rpl21-ps8			38.3333	0.674414	1.33483	1.59595	0.0462563	0.9999
Ccnb1	13	complement(100778739..100786486)	2.92573	0.669978	1.62265	1.59105	0.0238424	0.9999	268697	protein_coding
Blnk	19	complement(40928927..40994535)	0.345794	0.662559	1.66651	1.58289	0.0215521	0.9999	17060	protein_coding
Gm16867	14	complement(69365096..69503455)	0.0704977	0.659926	1.60391	1.58	0.0248937	0.9999	100862085	protein_coding
Syt15	14	34219921..34230421	3.17783	0.65362	1.45725	1.57311	0.0348939	0.9999	319508	protein_coding
Trp53cor1	17	complement(29057474..29079126)	0.73793	0.653397	1.56667	1.57287	0.0271225	0.9999	100504267	lncRNA
Gvin1	7	complement(106156535..106215340)	0.626912	0.653175	1.61424	1.57263	0.0243086	0.9999	74558	protein_coding
Ccdc40	11	119228572..119265248	3.1378	0.649922	1.7922	1.56908	0.0161363	0.9999	207607	protein_coding
Gm4070	7	complement(105895118..105953967)	0.751117	0.645222	1.55142	1.56398	0.0280917	0.9999	100042856	protein_coding
Gpr141	13	complement(19749680..19824336)	0.269753	0.637427	1.59733	1.55555	0.0252739	0.9999	353346	protein_coding
Itpka	2	119742337..119751253	1.33374	0.636798	1.48721	1.55487	0.0325677	0.9999	228550	protein_coding
Nts	10	complement(102481756..102490418)	33.04	0.633416	1.53412	1.55123	0.0292336	0.9999	67405	protein_coding
Grhl2	15	37232821..37363569	0.0757313	0.63029	1.47111	1.54788	0.0337978	0.9999	252973	protein_coding
Pclaf			88	0.629299	1.33285	1.54681	0.0464673	0.9999
Arsi	18	60912240..60919506	2.48058	0.629253	1.64226	1.54676	0.0227897	0.9999	545260	protein_coding
Alox12	11	complement(70241455..70255381)	2.23436	0.62391	1.56705	1.54105	0.0270987	0.9999	11684	protein_coding
Kcnmb4os2	10	116473163..116474987	8.56037	0.621883	1.63352	1.53888	0.023253	0.9999	100504412	lncRNA
Snrpg	6	86371540..86378902	8.20794	0.62041	1.58015	1.53731	0.0262935	0.9999	68011	protein_coding
Gm49330			51.6667	0.609089	1.42698	1.5253	0.0374131	0.9999
Ccr1	9	complement(123962126..123968692)	3.63747	0.603622	1.39225	1.51953	0.0405279	0.9999	12768	protein_coding
Cd180	13	102693558..102706631	0.958638	0.60146	1.40997	1.51725	0.0389074	0.9999	17079	protein_coding
Gm47484			109.167	0.598935	1.31193	1.5146	0.0487613	0.9999
Clec12a	6	129349785..129365303	3.16982	0.596831	1.4989	1.51239	0.0317031	0.9999	232413	protein_coding
Cd37	7	complement(45233632..45239234)	9.1599	0.58758	1.41058	1.50272	0.0388528	0.9999	12493	protein_coding
Neurl3	1	complement(36264602..36274674)	3.1475	0.586773	1.42965	1.50188	0.0371833	0.9999	214854	protein_coding
Ccnb2	9	complement(70407689..70421554)	2.19506	0.586124	1.51963	1.50121	0.0302253	0.9999	12442	protein_coding
AI467606	7	127090765..127094049	8.54087	0.584165	1.58208	1.49917	0.026177	0.9999	101602	protein_coding
Gm4798			53.3333	0.580288	1.3115	1.49515	0.0488092	0.9999
Ifi203	1	complement(173920400..173942848)	3.54658	0.579796	1.73286	1.49464	0.0184986	0.9999	15950	protein_coding
Bub1b	2	118598202..118641592	0.531949	0.57858	1.44516	1.49338	0.0358788	0.9999	12236	protein_coding
Gm7666			2054.5	0.576368	1.31768	1.49109	0.0481194	0.9999
Myo1g	11	complement(6506548..6520960)	2.38887	0.562706	1.52544	1.47704	0.0298235	0.9999	246177	protein_coding
Gmfg	7	28437447..28448211	2.04821	0.554563	1.40829	1.46872	0.039058	0.9999	63986	protein_coding
Gbp7	3	142530336..142550151	13.2462	0.551874	1.71782	1.46599	0.0191507	0.9999	229900	protein_coding
Nrgn	9	complement(37544493..37552745)	3.68216	0.540052	1.35589	1.45403	0.044067	0.9999	64011	protein_coding
Prr5l	2	complement(101714266..101883074)	0.12264	0.526898	1.37587	1.44083	0.0420851	0.9999	72446	protein_coding
2010007H06Rik			53.1667	0.525244	1.32733	1.43918	0.0470625	0.9999
Gm35501	9	122684068..122693222	4.79011	0.52141	1.37908	1.43536	0.0417751	0.9999	102639110	lncRNA
Frg2f1			246.5	0.513468	1.37993	1.42748	0.0416932	0.9999
Mki67	7	complement(135689788..135716409)	4.9019	0.512296	1.60372	1.42632	0.0249048	0.9999	17345	protein_coding
Myo1f	17	33555707..33607764	1.5153	0.511385	1.78	1.42542	0.0165959	0.9999	17916	protein_coding
Gm14253			357.833	0.510343	1.32055	1.42439	0.0478028	0.9999
Themis2	4	complement(132781837..132796364)	1.85662	0.508014	1.42123	1.42209	0.037911	0.9999	230787	protein_coding
Slfn2	11	83065112..83070678	9.35393	0.503601	1.64792	1.41775	0.0224944	0.9999	20556	protein_coding
Alox5ap	5	149265004..149288153	3.36032	0.500708	1.74984	1.41491	0.0177895	0.9999	11690	protein_coding
Gm42715			2227.83	0.499389	1.31355	1.41361	0.0485791	0.9999
Igsf6	7	complement(121064067..121074802)	3.46766	0.498973	1.44242	1.41321	0.0361059	0.9999	80719	protein_coding
Eln	5	complement(134702595..134747368)	7.9116	0.498464	1.36696	1.41271	0.0429572	0.9999	13717	protein_coding
K230015D01Rik			174.167	0.497875	1.56273	1.41213	0.0273694	0.9999
Cxcl14	13	complement(56288643..56296794)	6.6101	0.490264	1.40083	1.4047	0.0397344	0.9999	57266	protein_coding
Cdc14b	13	complement(64192545..64274988)	2.6589	0.4891	1.62056	1.40357	0.0239574	0.9999	218294	protein_coding
Cd84	1	171839697..171890718	0.660422	0.485068	1.34865	1.39965	0.0448072	0.9999	12523	protein_coding
Hpdl	4	complement(116819907..116821508)	32.0917	0.484784	1.60322	1.39938	0.0249334	0.9999	242642	protein_coding
Asf1b	8	83955694..83970195	2.13496	0.484364	1.3993	1.39897	0.0398749	0.9999	66929	protein_coding
Gm50321			180.833	0.481917	1.3462	1.3966	0.0450608	0.9999
Nfam1	15	complement(82996736..83033397)	2.04136	0.477014	1.50103	1.39186	0.0315479	0.9999	74039	protein_coding
Ugt1a6b	1	88103257..88218998	1.4162	0.476768	1.79376	1.39162	0.0160783	0.9999	394435	protein_coding
Tmem88b	4	complement(155781591..155785874)	12.3873	0.475999	1.41914	1.39088	0.0380942	0.9999	320587	protein_coding
Cd53	3	complement(106758861..106790149)	1.99156	0.460624	1.60339	1.37614	0.0249235	0.9999	12508	protein_coding
Cd274	19	29367438..29388095	6.41367	0.460317	1.60619	1.37584	0.0247635	0.9999	60533	protein_coding
Spi1	2	91082374..91115759	1.84755	0.457867	1.48919	1.37351	0.0324197	0.9999	20375	protein_coding
Psmb8	17	34198195..34201454	63.8232	0.45432	1.30508	1.37014	0.0495359	0.9999	16913	protein_coding
Pcdhga4	18	37685400..37841870	0.699785	0.450341	1.54556	1.36636	0.0284731	0.9999	93712	protein_coding
Gm5805			187	0.439751	1.53798	1.35637	0.0289745	0.9999
Myl4	11	104550529..104587219	1.07305	0.437669	1.35268	1.35441	0.044394	0.9999	17896	protein_coding
Plaur	7	24460937..24475968	9.43779	0.431134	1.41772	1.34829	0.0382187	0.9999	18793	protein_coding
Parvg	15	84323922..84342978	3.02456	0.4272	1.3685	1.34462	0.0428055	0.9999	64099	protein_coding
Birc5	11	117849237..117855743	7.59927	0.423979	1.36763	1.34162	0.0428911	0.9999	11799	protein_coding
Spata1	3	complement(146457200..146499838)	1.33725	0.418675	1.34559	1.3367	0.0451245	0.9999	70951	protein_coding
Thrb	14	17659219..18040097	0.19779	0.414064	1.43554	1.33243	0.0366823	0.9999	21834	protein_coding
Fes	7	complement(80377758..80387954)	9.22344	0.399117	1.76539	1.3187	0.0171639	0.9999	14159	protein_coding
Pik3ap1	19	complement(41272541..41385070)	0.492341	0.391824	1.31626	1.31205	0.048277	0.9999	83490	protein_coding
Sox11	12	complement(27334268..27342718)	26.9809	0.355433	1.68527	1.27937	0.0206407	0.9999	20666	protein_coding
Uba7	9	107975567..107984056	23.0865	0.353555	1.3738	1.2777	0.0422862	0.9999	74153	protein_coding
Tnfrsf1b	4	complement(145212368..145246870)	2.23695	0.352961	1.30744	1.27718	0.0492671	0.9999	21938	protein_coding
4930452B06Rik	14	complement(8431171..8666497)	0.578924	0.352806	1.34647	1.27704	0.0450326	0.9999	74430	protein_coding
Met	6	17463348..17573980	0.679993	0.352415	1.49585	1.2767	0.031926	0.9999	17295	protein_coding
Mpeg1	19	12460709..12465285	44.9956	0.337501	1.69447	1.26357	0.0202082	0.9999	17476	protein_coding
Klf2	8	72319062..72321654	51.0928	0.329839	1.39433	1.25687	0.0403337	0.9999	16598	protein_coding
Gm49492			474.5	0.319605	1.31562	1.24799	0.0483482	0.9999
Mcm5	8	75109508..75128439	5.62785	0.318544	1.40127	1.24707	0.0396943	0.9999	17218	protein_coding
Gm5182			1321.17	0.316111	1.36514	1.24497	0.0431375	0.9999
Fam111a	19	12573072..12589769	6.88594	0.311929	1.53566	1.24137	0.0291298	0.9999	107373	protein_coding
Star	8	25808513..25815982	21.395	0.30832	1.36354	1.23826	0.0432975	0.9999	20845	protein_coding
Stmn4	14	66344296..66361680	20.9556	0.302504	1.66257	1.23328	0.0217483	0.9999	56471	protein_coding
Sdc1	12	8771396..8793716	22.557	0.293397	1.46247	1.22552	0.034477	0.9999	20969	protein_coding
Olfml2a	2	38931980..38960585	17.8283	0.281986	1.71694	1.21587	0.0191892	0.9999	241327	protein_coding
Comt	16	complement(18406882..18426716)	34.6513	0.276206	1.59159	1.21101	0.0256099	0.9999	12846	protein_coding
Slc13a3	2	complement(165405295..165473197)	3.5066	0.269764	1.3456	1.20561	0.0451227	0.9999	114644	protein_coding
Rnf213	11	119390035..119487418	4.80773	0.262225	1.65764	1.19933	0.021997	0.9999	672511	protein_coding
Tapbpl	6	complement(125223927..125231923)	31.9015	0.245425	1.40106	1.18544	0.0397136	0.9999	213233	protein_coding
Arid5a	1	36307733..36324036	14.3602	0.243297	1.64737	1.18369	0.0225233	0.9999	214855	protein_coding
Msrb2	2	19371411..19394976	13.3484	0.241366	1.57439	1.18211	0.0266444	0.9999	76467	protein_coding
Zc3hav1	6	complement(38305286..38355571)	5.22537	0.23924	1.51983	1.18037	0.0302113	0.9999	78781	protein_coding
Kcnmb4	10	complement(116417861..116473542)	6.86078	0.228604	1.69966	1.1717	0.0199681	0.9999	58802	protein_coding
Tubb6	18	67390731..67402749	40.536	0.222858	1.31051	1.16704	0.0489208	0.9999	67951	protein_coding
St3gal4	9	complement(35046576..35116810)	4.51594	0.216978	1.49128	1.1623	0.0322644	0.9999	20443	protein_coding
Phlda1	10	111506286..111508649	126.51	0.211478	1.3292	1.15787	0.0468594	0.9999	21664	protein_coding
Rhoc	3	104789034..104794459	103.049	0.207688	1.55953	1.15484	0.0275723	0.9999	11853	protein_coding
H2ax			1399.67	0.206957	1.36972	1.15425	0.0426853	0.9999
Tnik	3	28263214..28672457	2.12195	0.205726	1.61019	1.15327	0.0245363	0.9999	665113	protein_coding
Kctd12	14	complement(102976581..102982637)	56.7037	0.204092	1.3761	1.15196	0.0420626	0.9999	239217	protein_coding
Camk1	6	complement(113334124..113343922)	75.0775	0.195493	1.37622	1.14512	0.0420513	0.9999	52163	protein_coding
Abca1	4	complement(53030789..53159988)	10.5783	0.190706	1.66847	1.14132	0.021455	0.9999	11303	protein_coding
Il10rb	16	91406235..91425834	44.5533	0.182692	1.3911	1.135	0.0406354	0.9999	16155	protein_coding
Tmem41a	16	complement(21934327..21947552)	37.3229	0.179184	1.59331	1.13224	0.025509	0.9999	66664	protein_coding
Tmbim1	1	complement(74288247..74304336)	65.1706	0.165433	1.54929	1.1215	0.0282296	0.9999	69660	protein_coding
Tmem158	9	complement(123259057..123260789)	877.46	0.164259	1.39242	1.12059	0.0405114	0.9999	72309	protein_coding
Lbh	17	72918305..72941946	58.1748	0.163013	1.44522	1.11962	0.0358744	0.9999	77889	protein_coding
Smarcd3	5	complement(24592622..24624456)	15.6213	0.160585	1.56054	1.11774	0.0275079	0.9999	66993	protein_coding
Ptk7	17	complement(46564451..46630049)	8.79498	0.160033	1.58448	1.11731	0.0260328	0.9999	71461	protein_coding
Arrb2	11	70432580..70440828	76.3607	0.159027	1.41058	1.11653	0.0388527	0.9999	216869	protein_coding
Dusp26	8	31089662..31097047	253.111	0.156808	1.32988	1.11482	0.0467869	0.9999	66959	protein_coding
Atp1b2	11	complement(69599750..69605960)	275.118	0.152831	1.51704	1.11175	0.0304062	0.9999	11932	protein_coding
Rhoq	17	86961685..87000069	60.6017	0.150758	1.44389	1.11015	0.0359841	0.9999	104215	protein_coding
Rpl14-ps1			2697.17	0.150133	1.31754	1.10967	0.0481351	0.9999
Jpt1			8686.67	0.149413	1.66225	1.10912	0.0217648	0.9999
Zmynd11	13	complement(9684836..9766014)	14.0508	0.147169	1.32141	1.10739	0.047708	0.9999	66505	protein_coding
Rap1gap2	11	complement(74383483..74610910)	9.8678	0.140118	1.44151	1.102	0.0361816	0.9999	380711	protein_coding
Prr13	15	102459170..102462806	498.033	0.139743	1.62706	1.10171	0.0236013	0.9999	66151	protein_coding
Thra	11	98741776..98769006	131.542	0.134989	1.52601	1.09808	0.0297844	0.9999	21833	protein_coding
Clic1	17	35050243..35058719	181.632	0.134044	1.62777	1.09737	0.023563	0.9999	114584	protein_coding
Jun	4	complement(95049036..95052222)	570.467	0.132128	1.41834	1.09591	0.0381645	0.9999	16476	protein_coding
Gm13889	2	complement(93955810..93957100)	977.06	0.128977	1.38285	1.09352	0.0414147	0.9999	620695	protein_coding
Brap	5	121660563..121687249	110.311	0.12674	1.47501	1.09182	0.0334958	0.9999	72399	protein_coding
Eif1	11	100319949..100322099	1773.73	0.126601	1.74844	1.09172	0.0178467	0.9999	20918	protein_coding
Dctn4	18	60526159..60558762	74.8509	0.12648	1.32226	1.09163	0.0476145	0.9999	67665	protein_coding
Zdhhc18	4	complement(133604656..133633480)	68.8979	0.118646	1.3114	1.08572	0.0488202	0.9999	503610	protein_coding
Zyx	6	42349621..42360213	160.365	0.116076	1.47912	1.08378	0.0331801	0.9999	22793	protein_coding
Gpx1	9	108339080..108340342	1639.3	0.115692	1.35985	1.08349	0.043667	0.9999	14775	protein_coding
Myadm	7	3289038..3299355	195.048	0.113178	1.31146	1.08161	0.0488138	0.9999	50918	protein_coding
Hp1bp3	4	138216612..138244683	83.2616	0.104068	1.37472	1.0748	0.042197	0.9999	15441	protein_coding
Map7d1	4	complement(126232167..126256459)	185.901	0.100778	1.38064	1.07235	0.0416255	0.9999	245877	protein_coding
Adgrg1	8	94974756..95014208	70.843	0.0976607	1.31467	1.07004	0.0484542	0.9999	14766	protein_coding
mt-Nd4			204739	-0.10442	1.35643	-1.07506	0.0440117	0.9999
Ankrd46	15	complement(36477668..36496791)	258.136	-0.105306	1.42999	-1.07572	0.0371545	0.9999	68839	protein_coding
Tomm70a	16	57121714..57154530	127.841	-0.108143	1.47725	-1.07784	0.0333232	0.9999	28185	protein_coding
Vdac3	8	complement(22577075..22593813)	119.568	-0.111173	1.48013	-1.08011	0.0331032	0.9999	22335	protein_coding
mt-Nd1			227750	-0.116687	1.318	-1.08424	0.0480842	0.9999
mt-Nd2			121586	-0.118891	1.6413	-1.0859	0.0228404	0.9999
Wnk2	13	complement(49036302..49148574)	4.72909	-0.123381	1.32416	-1.08928	0.0474068	0.9999	75607	protein_coding
Kank4	4	complement(98754892..98817801)	25.0997	-0.124758	1.36965	-1.09032	0.042692	0.9999	242553	protein_coding
Mtmr14	6	113237834..113281392	12.3761	-0.127768	1.43217	-1.0926	0.0369685	0.9999	97287	protein_coding
Mrpl49	19	complement(6053630..6057751)	132.317	-0.139372	1.5172	-1.10143	0.0303949	0.9999	18120	protein_coding
Kcnip2	19	complement(45792346..45816432)	109.13	-0.142365	1.42433	-1.10371	0.0376422	0.9999	80906	protein_coding
Atr	9	95857597..95953217	5.58588	-0.142686	1.47448	-1.10396	0.0335368	0.9999	245000	protein_coding
Tpm1	9	complement(67022590..67049401)	200.804	-0.143219	1.77947	-1.10437	0.016616	0.9999	22003	protein_coding
Vwa1	4	complement(155768495..155774561)	405.304	-0.14838	1.36869	-1.10832	0.0427869	0.9999	246228	protein_coding
Cpne4	9	104566665..105034548	3.00497	-0.148394	1.33116	-1.10834	0.0466488	0.9999	74020	protein_coding
Rtkn	6	83134428..83152579	69.64	-0.150607	1.5919	-1.11004	0.0255917	0.9999	20166	protein_coding
Prpf39	12	65036309..65063386	16.6619	-0.160968	1.34096	-1.11804	0.0456082	0.9999	328110	protein_coding
Med1	11	complement(98152154..98193314)	13.1059	-0.162062	1.34998	-1.11889	0.0446702	0.9999	19014	protein_coding
C9orf72			8090.5	-0.166684	1.6125	-1.12248	0.0244062	0.9999
Orc5	5	complement(22486484..22550361)	6.21473	-0.167166	1.41399	-1.12285	0.0385486	0.9999	26429	protein_coding
Nrp2	1	62703317..62818692	9.90653	-0.17381	1.75555	-1.12803	0.0175568	0.9999	18187	protein_coding
Lum	10	97565501..97572703	203.714	-0.176452	1.41831	-1.1301	0.0381671	0.9999	17022	protein_coding
Gpt2	8	85492617..85527560	28.9619	-0.181719	1.49093	-1.13423	0.0322904	0.9999	108682	protein_coding
Nxpe3	16	complement(55839953..55896773)	13.8047	-0.185075	1.35822	-1.13688	0.043831	0.9999	385658	protein_coding
Klf9	19	23141226..23166911	54.6993	-0.186426	1.46631	-1.13794	0.0341736	0.9999	16601	protein_coding
Osmr	15	complement(6813568..6875249)	13.1329	-0.186537	1.45152	-1.13803	0.0353576	0.9999	18414	protein_coding
Gm7271			2777.83	-0.187225	1.39501	-1.13857	0.0402704	0.9999
Dctn3	4	complement(41714798..41723163)	182.702	-0.188916	1.64308	-1.13991	0.022747	0.9999	53598	protein_coding
Eif3j2	18	complement(43475418..43477836)	167.22	-0.189655	1.41281	-1.14049	0.0386538	0.9999	100042807	protein_coding
Slc7a5	8	complement(121881146..121907686)	46.0294	-0.190566	1.55639	-1.14121	0.0277719	0.9999	20539	protein_coding
Camkk1	11	73015305..73042073	20.9681	-0.19299	1.5687	-1.14313	0.0269961	0.9999	55984	protein_coding
Minar1			3544.67	-0.195043	1.56573	-1.14476	0.0271813	0.9999
Pkd2	5	104453995..104505819	12.6694	-0.195106	1.3213	-1.14481	0.0477196	0.9999	18764	protein_coding
Tmem100	11	90030348..90036508	51.7139	-0.195363	1.33931	-1.14501	0.0457819	0.9999	67888	protein_coding
Gm14150			7214.67	-0.19539	1.31523	-1.14503	0.0483919	0.9999
Dpp7	2	complement(25352290..25356545)	93.8495	-0.208569	1.32739	-1.15554	0.0470555	0.9999	83768	protein_coding
Coq2	5	complement(100654723..100674289)	37.0071	-0.214484	1.75383	-1.16029	0.0176266	0.9999	71883	protein_coding
Cyb561	11	complement(105933702..105945118)	68.37	-0.226001	1.57118	-1.16959	0.0268423	0.9999	13056	protein_coding
6330403K07Rik	11	complement(71031941..71033617)	461.192	-0.230958	1.33834	-1.17361	0.0458841	0.9999	103712	protein_coding
Sult1a1	7	complement(126672865..126690426)	28.2762	-0.24788	1.5491	-1.18746	0.0282422	0.9999	20887	protein_coding
Chrm2	6	36388084..36528638	1.57542	-0.252344	1.32816	-1.19114	0.0469722	0.9999	243764	protein_coding
Pald1	10	complement(61319656..61383535)	4.53138	-0.254213	1.76938	-1.19269	0.0170066	0.9999	27355	protein_coding
Gria1	11	57011571..57330244	0.707296	-0.266196	1.31414	-1.20263	0.0485136	0.9999	14799	protein_coding
Smim1	4	complement(154020470..154026044)	50.4711	-0.266936	1.61826	-1.20325	0.0240846	0.9999	68859	protein_coding
Pde4c	8	70724064..70751186	8.4882	-0.287537	1.57583	-1.22055	0.0265563	0.9999	110385	protein_coding
Gm10039			3006.67	-0.291462	1.79484	-1.22388	0.0160383	0.9999
Rapgef3	15	complement(97744770..97768376)	10.0019	-0.29388	1.46523	-1.22593	0.0342584	0.9999	223864	protein_coding
Sumf2	5	129846990..129863951	13.2015	-0.299075	1.60035	-1.23036	0.0250987	0.9999	67902	protein_coding
Zfp944	17	complement(22337983..22361478)	6.58719	-0.30056	1.49657	-1.23162	0.0318738	0.9999	319615	protein_coding
Rnf26	9	complement(44110781..44113051)	223.936	-0.303425	1.39235	-1.23407	0.0405184	0.9999	213211	protein_coding
Gm15675			1881	-0.303426	1.70108	-1.23407	0.019903	0.9999
Zfp970	2	177464742..177479194	14.1479	-0.32178	1.44528	-1.24987	0.0358692	0.9999	628308	protein_coding
Mirg	12	109734981..109749458	9.93102	-0.32405	1.38535	-1.25184	0.0411766	0.9999	100040724	lncRNA
Ibsp	5	104299287..104311472	10.3724	-0.340426	1.32252	-1.26613	0.047586	0.9999	15891	protein_coding
A330023F24Rik	1	195017399..195037908	7.88691	-0.351625	1.4436	-1.276	0.0360083	0.9999	320977	lncRNA
Prodh	16	complement(18071726..18089283)	7.11731	-0.355065	1.45902	-1.27904	0.0347517	0.9999	19125	protein_coding
Aldh1a1	19	20601982..20643462	9.84049	-0.358814	1.64299	-1.28237	0.0227516	0.9999	11668	protein_coding
Cdh24	14	complement(54631992..54642067)	7.7935	-0.366728	1.32001	-1.28943	0.0478618	0.9999	239096	protein_coding
Mrgpra3	7	complement(47588950..47601372)	16.7749	-0.367037	1.60422	-1.2897	0.0248761	0.9999	233222	protein_coding
Tmem147os			630.333	-0.370199	1.52139	-1.29253	0.0301027	0.9999
Cilp	9	65265180..65280605	5.08184	-0.37746	1.34862	-1.29905	0.0448108	0.9999	214425	protein_coding
Rpl19-ps11			436.167	-0.397545	1.5446	-1.31726	0.0285361	0.9999
Rnf8	17	29614789..29641664	8.2858	-0.410905	1.61725	-1.32952	0.024141	0.9999	58230	protein_coding
Cldn34c1	X	123103523..123145654	1.40769	-0.411155	1.30491	-1.32975	0.0495547	0.9999	73061	protein_coding
Smtnl2	11	complement(72389163..72411713)	3.5863	-0.421016	1.45608	-1.33887	0.0349882	0.9999	276829	protein_coding
Gm12407	4	complement(41791784..41793745)	36.0513	-0.422873	1.32348	-1.34059	0.0474813	0.9999	100039789	protein_coding
Gm26673			460.5	-0.426478	1.45066	-1.34395	0.0354277	0.9999
Gm4631			1208.67	-0.434322	1.32646	-1.35128	0.047156	0.9999
Dpep1	8	123186235..123201812	5.2877	-0.435627	1.58674	-1.3525	0.0258973	0.9999	13479	protein_coding
Dll4	2	119325784..119335666	4.77949	-0.436836	1.37659	-1.35363	0.0420159	0.9999	54485	protein_coding
Myh11	16	complement(14194527..14291408)	2.59625	-0.439941	1.43327	-1.35655	0.0368747	0.9999	17880	protein_coding
Arhgef19	4	141239781..141257915	6.27197	-0.457332	1.66799	-1.373	0.021479	0.9999	213649	protein_coding
Mt2	8	94172618..94173567	354.057	-0.46269	1.53905	-1.37811	0.0289035	0.9999	17750	protein_coding
Akr1e1	13	complement(4592490..4609164)	10.7153	-0.489041	1.33625	-1.40351	0.0461057	0.9999	56043	protein_coding
Crhr1	11	104131987..104175523	1.25428	-0.497788	1.39891	-1.41205	0.0399106	0.9999	12921	protein_coding
Asb2	12	complement(103321142..103356001)	2.11147	-0.507503	1.45755	-1.42159	0.0348696	0.9999	65256	protein_coding
Dusp27	1	complement(166098148..166127898)	1.61838	-0.512422	1.52762	-1.42644	0.0296746	0.9999	240892	protein_coding
Angptl7	4	complement(148495181..148500462)	81.7306	-0.51866	1.69485	-1.43262	0.0201907	0.9999	654812	protein_coding
Jaml			128.5	-0.538664	1.3176	-1.45263	0.0481281	0.9999
Rhox6	X	37827055..37829857	18.9704	-0.545174	1.39535	-1.4592	0.0402392	0.9999	19202	protein_coding
St6galnac2	11	complement(116676703..116695234)	2.89643	-0.552773	1.59763	-1.4669	0.0252561	0.9999	20446	protein_coding
Rpl35a	16	33056453..33060189	129.689	-0.56019	1.40562	-1.47446	0.0392992	0.9999	57808	protein_coding
Gm31816	9	complement(47259985..47368729)	0.119328	-0.561807	1.34139	-1.47612	0.0455626	0.9999	102634165	lncRNA
Bmp15	X	complement(6314106..6320723)	5.40757	-0.575984	1.36804	-1.49069	0.0428505	0.9999	12155	protein_coding
Pgam2	11	complement(5801637..5803796)	55.298	-0.576037	1.57912	-1.49075	0.026356	0.9999	56012	protein_coding
Cdkn2a	4	complement(89274473..89294619)	2.06639	-0.583969	1.5898	-1.49897	0.0257157	0.9999	12578	protein_coding
Mlf1	3	67374097..67400000	1.72194	-0.58451	1.56198	-1.49953	0.0274169	0.9999	17349	protein_coding
Slc2a4	11	complement(69942286..69948217)	9.54893	-0.592609	1.49933	-1.50797	0.0316717	0.9999	20528	protein_coding
A730056A06Rik	7	complement(73313806..73375774)	0.244567	-0.59781	1.37633	-1.51342	0.0420406	0.9999	319783	lncRNA
Dnd1	18	complement(36763671..36766214)	5.89193	-0.605387	1.44656	-1.52139	0.0357639	0.9999	213236	protein_coding
Apoo-ps			216	-0.615613	1.40052	-1.53221	0.0397632	0.9999
Alpk2	18	complement(65265529..65393888)	0.0899532	-0.624189	1.32125	-1.54134	0.0477254	0.9999	225638	protein_coding
Dbil5	11	76217613..76218665	9.39405	-0.632006	1.44276	-1.54972	0.0360774	0.9999	13168	protein_coding
Crb1	1	complement(139176123..139377299)	0.0623183	-0.635212	1.35661	-1.55317	0.0439936	0.9999	170788	protein_coding
Kcnj16	11	110968033..111027968	0.466493	-0.64803	1.40679	-1.56703	0.0391935	0.9999	16517	protein_coding
Asb16	11	102268823..102278061	1.34664	-0.65762	1.53846	-1.57748	0.028943	0.9999	217217	protein_coding
Casq1	1	complement(172209894..172219895)	17.0969	-0.669068	1.4679	-1.59005	0.0340488	0.9999	12372	protein_coding
D730003I15Rik	1	191224408..191225688	17.7918	-0.681303	1.3489	-1.60359	0.044782	0.9999	100504360	misc_RNA
A730081D07Rik			154	-0.682041	1.52939	-1.60441	0.0295537	0.9999
Hspe1-rs1			371.5	-0.686155	1.4817	-1.60899	0.0329839	0.9999
Dnajb13	7	complement(100503011..100514815)	0.851439	-0.688235	1.39413	-1.61131	0.0403527	0.9999	69387	protein_coding
Gm17096			47.8333	-0.689547	1.45086	-1.61278	0.0354112	0.9999
Gm3558	14	complement(7545151..7568566)	0.487189	-0.692242	1.44802	-1.61579	0.0356431	0.9999	100041874	protein_coding
Gm38329			31.1667	-0.712376	1.37378	-1.6385	0.0422884	0.9999
Gm6325			52.3333	-0.714429	1.35536	-1.64083	0.0441203	0.9999
Gm14046			46.1667	-0.717037	1.49081	-1.6438	0.0322991	0.9999
Folr1	7	complement(101858331..101870788)	0.903925	-0.725315	1.45801	-1.65326	0.0348328	0.9999	14275	protein_coding
Btn2a2	13	complement(23477049..23488858)	0.697403	-0.741198	1.30282	-1.67156	0.0497942	0.9999	238555	protein_coding
Gm20139	10	19141749..19207947	0.132907	-0.74376	1.40112	-1.67453	0.0397086	0.9999	100504265	lncRNA
Enkur	2	complement(21180731..21205365)	0.233568	-0.749769	1.32777	-1.68152	0.0470144	0.9999	71233	protein_coding
Gm16083	1	130515048..130557069	0.710102	-0.759231	1.55135	-1.69259	0.0280963	0.9999	102640300	lncRNA
Stac3	10	127501617..127508823	2.32868	-0.767227	1.46123	-1.702	0.0345753	0.9999	237611	protein_coding
Gm26852			45.1667	-0.769929	1.44617	-1.70519	0.0357953	0.9999
Myl3	9	110763681..110769794	2.26993	-0.776309	1.47993	-1.71274	0.0331188	0.9999	17897	protein_coding
Cts3	13	complement(61564630..61570163)	12.3111	-0.788989	1.56366	-1.72786	0.0273114	0.9999	117066	protein_coding
Myo5c	9	75231723..75309056	0.0934358	-0.795651	1.30465	-1.73586	0.0495854	0.9999	208943	protein_coding
Gm20482	7	complement(8854746..8863258)	1.87693	-0.817162	1.41998	-1.76194	0.0380204	0.9999	102632136	lncRNA
Pik3c2g	6	139614072..139969284	0.0326335	-0.823125	1.58693	-1.76923	0.0258862	0.9999	18705	protein_coding
Gm3411			57.8333	-0.849846	1.41676	-1.80231	0.0383037	0.9999
Gm3002			33	-0.85369	1.74575	-1.80712	0.0179575	0.9999
9530062K07Rik	6	complement(116199410..116207993)	0.453966	-0.85932	1.39369	-1.81418	0.0403934	0.9999	78739	lncRNA
Hoxa11os	6	52245243..52249769	1.41076	-0.861768	1.33888	-1.81726	0.0458269	0.9999	15397	lncRNA
Gm26885	17	complement(29447040..29467780)	0.396441	-0.863527	1.32446	-1.81948	0.0473742	0.9999	102640282	lncRNA
Txlnb	10	17796219..17845663	0.680239	-0.877922	1.31532	-1.83773	0.0483814	0.9999	378431	protein_coding
Gm44697			39.3333	-0.905722	1.70513	-1.87348	0.0197182	0.9999
Ddx4	13	complement(112598333..112652633)	0.336684	-0.912199	1.57627	-1.88191	0.0265298	0.9999	13206	protein_coding
Upk3b	5	136038496..136044993	1.20955	-0.912523	1.56487	-1.88233	0.0272352	0.9999	100647	protein_coding
B830042I05Rik			20.1667	-0.927387	1.34915	-1.90183	0.0447554	0.9999
Iqub	6	complement(24444865..24518558)	0.0704066	-0.931091	1.49104	-1.90672	0.032282	0.9999	214704	protein_coding
Olig3	10	19356539..19358604	2.27086	-0.931757	1.31827	-1.9076	0.0480543	0.9999	94222	protein_coding
Asb5	8	54550331..54587842	0.264968	-0.940428	1.61013	-1.9191	0.0245396	0.9999	76294	protein_coding
1600025M17Rik	X	56317608..56320664	1.9609	-0.946679	1.6744	-1.92743	0.0211641	0.9999	72030	lncRNA
Asb15	6	24528144..24573164	0.163353	-0.96861	1.67438	-1.95695	0.0211653	0.9999	78910	protein_coding
Gm16170			29.6667	-0.976685	1.57877	-1.96794	0.0263775	0.9999
H4c3			29.5	-0.985719	1.42887	-1.9803	0.0372505	0.9999
Mobp	9	120149690..120181329	0.821944	-0.986827	1.7305	-1.98182	0.0185995	0.9999	17433	protein_coding
Klhl41	2	69670120..69684239	2.29609	-0.998773	1.3594	-1.9983	0.0437116	0.9999	228003	protein_coding
Rpl26	11	68901566..68904534	293.067	-1.00491	1.51232	-2.00682	0.030738	0.9999	19941	protein_coding
Stk31	6	49395483..49469506	0.0587112	-1.00577	1.3736	-2.00802	0.0423061	0.9999	77485	protein_coding
Ppp1r32	19	complement(10474235..10491452)	0.240443	-1.01116	1.55378	-2.01553	0.0279399	0.9999	67752	protein_coding
Gm26509	1	106073189..106091455	0.180829	-1.04433	1.76358	-2.0624	0.0172355	0.9999	105246677	lncRNA
Igfn1	1	complement(135953205..136040925)	0.581426	-1.04477	1.67889	-2.06303	0.0209464	0.9999	226438	protein_coding
Xlr5a	X	complement(73107621..73119113)	0.29613	-1.04525	1.44833	-2.06373	0.0356184	0.9999	574438	protein_coding
Rbm24	13	46418176..46431099	0.744895	-1.05456	1.48182	-2.07709	0.0329743	0.9999	666794	protein_coding
Zfp648	1	154201187..154213209	0.336903	-1.07279	1.58229	-2.1035	0.0261642	0.9999	100503355	protein_coding
Gm3005	14	3571684..3593163	0.170485	-1.08935	1.52754	-2.12778	0.0296796	0.9999	100040870	protein_coding
Pdlim3	8	45885452..45919548	0.826587	-1.10627	1.56619	-2.15288	0.0271528	0.9999	53318	protein_coding
Gm2427	1	85497655..85513346	2.36749	-1.10959	1.60888	-2.15784	0.0246108	0.9999	100039794	protein_coding
Myo7b	18	complement(31959234..32036931)	0.0390143	-1.11397	1.42258	-2.16441	0.0377939	0.9999	17922	protein_coding
Cpt1b	15	complement(89416405..89425862)	2.74403	-1.12468	1.56155	-2.18053	0.0274442	0.9999	12895	protein_coding
Vmn1r85	7	complement(13084289..13085215)	22.5882	-1.13888	1.64657	-2.2021	0.0225645	0.9999	252909	protein_coding
Hrc	7	45335269..45338973	9.19141	-1.17404	1.54943	-2.25642	0.0282208	0.9999	15464	protein_coding
Gm47015			153.5	-1.1834	1.32247	-2.27111	0.0475916	0.9999
Rpl10a-ps2			18	-1.18378	1.63255	-2.27171	0.0233052	0.9999
Gm7609	1	85199592..85215398	0.448371	-1.23116	1.3704	-2.34756	0.0426188	0.9999	665378	protein_coding
Atoh7	10	63098019..63101284	0.963007	-1.24339	1.4916	-2.36755	0.0322406	0.9999	53404	protein_coding
Six6	12	72939882..72944899	0.665968	-1.25793	1.4922	-2.39152	0.0321961	0.9999	20476	protein_coding
Rab17	1	complement(90958133..90969674)	0.416757	-1.29574	1.70779	-2.45504	0.0195979	0.9999	19329	protein_coding
Olig1	16	91269769..91271939	1.6645	-1.29917	1.56483	-2.46087	0.0272375	0.9999	50914	protein_coding
Scd3	19	44203288..44244016	1.63184	-1.30998	1.59907	-2.47939	0.0251727	0.9999	30049	protein_coding
Stk19-ps1			44	-1.32061	1.77037	-2.49772	0.016968	0.9999
Gm32892			14.1667	-1.32154	1.76156	-2.49932	0.0173158	0.9999
Gm15326	13	111867936..111871937	0.987984	-1.32431	1.53261	-2.50413	0.029335	0.9999	102636620	lncRNA
Cdc20b	13	113032954..113121019	0.0370223	-1.33564	1.45428	-2.52387	0.0351331	0.9999	238896	protein_coding
Arhgap27os2			8.33333	-1.34745	1.33533	-2.54461	0.0462032	0.9999
Gm26519	5	105401226..105406964	0.767368	-1.35206	1.34194	-2.55276	0.0455047	0.9999	102634580	lncRNA
AC167036			105.667	-1.36475	1.56298	-2.57532	0.0273537	0.9999
Cox6a2	7	complement(128205435..128206366)	29.038	-1.37008	1.54929	-2.58486	0.0282296	0.9999	12862	protein_coding
2010001K21Rik			21.8333	-1.3782	1.52536	-2.59944	0.0298292	0.9999
Sbk2	7	complement(4956910..4964470)	0.332311	-1.3793	1.32421	-2.60141	0.0474008	0.9999	381836	protein_coding
Scd4	19	44333326..44346743	3.20898	-1.38101	1.59327	-2.60451	0.025511	0.9999	329065	protein_coding
Gm16171			9.16667	-1.39939	1.30313	-2.63789	0.0497589	0.9999
Gm5459			7.83333	-1.4104	1.37947	-2.65811	0.0417379	0.9999
Gm12781	7	34655570..34661202	0.53263	-1.43294	1.71445	-2.69996	0.0192999	0.9999	102639020	lncRNA
Padi4	4	complement(140745508..140774239)	3.86195	-1.43912	1.40944	-2.71156	0.0389546	0.9999	18602	protein_coding
Ampd1	3	103073568..103099720	1.28377	-1.45329	1.30882	-2.73831	0.0491108	0.9999	229665	protein_coding
Xirp2	2	67446000..67526620	0.94152	-1.45351	1.57983	-2.73873	0.0263131	0.9999	241431	protein_coding
Gm32014	9	complement(8644078..8740988)	0.0194763	-1.50599	1.46195	-2.8402	0.0345184	0.9999	102634431	lncRNA
Ttn	2	complement(76703980..76982557)	1.4691	-1.51578	1.65069	-2.85954	0.0223517	0.9999	22138	protein_coding
Cyp2ab1	16	complement(20308387..20325404)	0.123956	-1.53759	1.49545	-2.90308	0.0319557	0.9999	224044	protein_coding
1700018A14Rik			13.8333	-1.54352	1.76554	-2.91506	0.0171575	0.9999
Myot	18	44334057..44355741	2.16528	-1.54479	1.31253	-2.91761	0.0486934	0.9999	58916	protein_coding
Mylk2	2	152911276..152923065	5.86159	-1.54865	1.67366	-2.92542	0.0212002	0.9999	228785	protein_coding
Gm8545			12.6667	-1.55694	1.56017	-2.94228	0.0275312	0.9999
AC147806			113.833	-1.59145	1.42957	-3.01351	0.0371904	0.9999
Gm7040	13	complement(13320830..13322532)	1.7479	-1.61738	1.55498	-3.06818	0.0278624	0.9999	630663	protein_coding
Atp2a1	7	complement(126445860..126463103)	83.7056	-1.62038	1.64896	-3.07455	0.0224409	0.9999	11937	protein_coding
AC147806			24.6667	-1.66045	1.3752	-3.16114	0.0421503	0.9999
Myh1	11	67200109..67224575	21.6301	-1.66497	1.59761	-3.17107	0.0252574	0.9999	17879	protein_coding
Cacng1	11	complement(107703218..107716476)	0.969035	-1.6765	1.57855	-3.19651	0.0263906	0.9999	12299	protein_coding
Gm38379			7.66667	-1.68179	1.51542	-3.20825	0.0305197	0.9999
Apela	8	complement(65028417..65037336)	0.222204	-1.68378	1.58367	-3.21268	0.0260813	0.9999	100038489	protein_coding
Mipepos	14	complement(60775839..60784538)	0.195619	-1.69329	1.76555	-3.23393	0.0171572	0.9999	102638504	lncRNA
Ivl	3	complement(92570899..92573790)	0.598839	-1.70043	1.68997	-3.24997	0.020419	0.9999	16447	protein_coding
2310002L09Rik	4	complement(73939371..73950856)	0.223673	-1.70914	1.5645	-3.26965	0.0272581	0.9999	71886	protein_coding
Gm20546			11	-1.73385	1.31842	-3.32615	0.0480374	0.9999
4930469K13Rik	11	complement(34091579..34104193)	0.212946	-1.74616	1.72899	-3.35465	0.0186641	0.9999	76874	lncRNA
Gm19689	17	complement(83033592..83078225)	0.0480339	-1.74995	1.74564	-3.36348	0.0179621	0.9999	100503434	lncRNA
Gm30873	7	84334497..84347871	0.154519	-1.77744	1.53033	-3.42818	0.0294898	0.9999	102632922	lncRNA
Barx1	13	48663036..48666507	2.85153	-1.79157	1.49391	-3.46192	0.032069	0.9999	12022	protein_coding
Lbx1	19	complement(45232684..45237430)	0.482626	-1.82008	1.50902	-3.53101	0.0309729	0.9999	16814	protein_coding
Arf4os			8	-1.82397	1.37505	-3.54053	0.0421645	0.9999
Cyp8b1	9	complement(121914356..121916305)	0.524579	-1.88613	1.33686	-3.69643	0.04604	0.9999	13124	protein_coding
Gad2	2	22621422..22693877	0.0466321	-1.96449	1.41651	-3.90274	0.038326	0.9999	14417	protein_coding
Gm9165			9.33333	-1.99364	1.51165	-3.98241	0.0307861	0.9999
Gm6676			9.83333	-2.08056	1.42596	-4.22971	0.037501	0.9999
Gm50241			32.8333	-2.09539	1.39616	-4.27342	0.0401641	0.9999
T	17	8422178..8442496	0.140024	-2.10775	1.61108	-4.31018	0.0244861	0.9999	20997	protein_coding
Slc13a1	6	complement(24088283..24168125)	0.0209988	-2.20653	1.32825	-4.61562	0.0469619	0.9999	55961	protein_coding
Lhx9	1	complement(138825186..138848644)	0.0980422	-2.30925	1.52355	-4.95624	0.0299534	0.9999	16876	protein_coding
Nctc1	7	complement(142544609..142558598)	0.328687	-2.31573	1.59964	-4.97856	0.02514	0.9999	330677	lncRNA
Smco1	16	32271609..32274779	0.742809	-2.4557	1.668	-5.48581	0.0214785	0.9999	69576	protein_coding
Gm10549	18	33464163..33474710	0.195893	-2.49751	1.76133	-5.6471	0.0173249	0.9999	433171	lncRNA
Arx	X	93286507..93298357	0.149151	-2.71689	1.69933	-6.57456	0.0199832	0.9999	11878	protein_coding
Gm42849			7.66667	6.01646	2.78469	64.7344	0.00164177	#N/A
B430305J03Rik			7.83333	5.99707	2.42793	63.8702	0.00373311	#N/A
Prok2	6	complement(99711299..99726392)	0.0797482	5.7473	2.60283	53.7168	0.0024956	#N/A	50501	protein_coding
Mtnr1a	8	45069210..45089233	0.0576957	5.69743	2.49411	51.8916	0.00320546	#N/A	17773	protein_coding
Gm31831	5	10302386..10355144	0.0225477	5.67949	2.31185	51.2503	0.00487693	#N/A	102634187	lncRNA
Gm9747			6	5.61916	2.05976	49.1514	0.00871445	#N/A
Gm38186			5.66667	5.58852	2.62902	48.1185	0.00234951	#N/A
Cstdc6			4.83333	5.34058	2.04478	40.5204	0.00902034	#N/A
4921525O09Rik	13	52096741..52124160	0.0334656	5.32508	2.18125	40.0875	0.00658799	#N/A	74050	lncRNA
Cyct	2	complement(76353942..76360453)	0.135686	5.30753	2.0333	39.6029	0.00926182	#N/A	13067	protein_coding
Gml	15	complement(74813435..74818967)	0.156892	5.2738	2.2603	38.6877	0.00549158	#N/A	625599	protein_coding
Igkv3-2	6	70698468..70699067	1.40097	5.23055	2.12341	37.5451	0.0075264	#N/A	626583	V_segment
Gm36101	13	48028356..48043795	0.0546469	5.22079	2.23921	37.292	0.00576485	#N/A	102639899	lncRNA
Gm2682			4.33333	5.21272	2.12116	37.0839	0.00756551	#N/A
Gm50005			4.5	5.21041	2.16375	37.0245	0.0068588	#N/A
Gm20422			3.66667	5.14935	1.87833	35.4902	0.0132332	#N/A
Mrgprb11-ps			4.16667	5.13898	2.20504	35.236	0.00623683	#N/A
2810471M01Rik	11	28681564..28693276	0.0657909	5.11632	1.95035	34.6869	0.0112112	#N/A	72818	lncRNA
G930009F23Rik	15	complement(38441989..38455508)	0.0575497	5.11168	2.00786	34.5755	0.00982055	#N/A	100038726	lncRNA
Ubd	17	37193892..37196101	0.346855	5.10085	2.0238	34.317	0.00946666	#N/A	24108	protein_coding
A830012C17Rik	4	4148030..4181846	0.0226151	5.07819	1.994	33.7822	0.0101392	#N/A	319308	lncRNA
A630072L19Rik	12	100939129..100944220	0.14944	5.06766	2.11391	33.5366	0.0076929	#N/A	100038467	lncRNA
Gm30411	13	complement(106737780..106760897)	0.0317788	5.01476	1.7967	32.3292	0.0159699	#N/A	102632299	protein_coding
Gm50035			3.66667	5.01166	1.86355	32.2597	0.0136915	#N/A
Olfr419	1	complement(174249889..174250976)	0.643567	5.00263	2.10737	32.0585	0.00780959	#N/A	258710	protein_coding
Ighv1-55	12	complement(115208137..115208527)	1.79169	4.99205	1.82434	31.8242	0.014985	#N/A	780932	V_segment
Ighv6-6	12	complement(114434788..114435087)	2.3823	4.99095	1.70814	31.8	0.0195822	#N/A	238427	V_segment
Gm45277			3.66667	4.97414	1.99649	31.4315	0.0100812	#N/A
Igkv8-27	6	complement(70171809..70172270)	1.5241	4.94429	1.91226	30.7878	0.012239	#N/A	434041	V_segment
Tex13b			3.5	4.90168	1.81104	29.8919	0.0154512	#N/A
Vmn2r-ps54			3.33333	4.88993	1.88726	29.6494	0.012964	#N/A
Gm49987			3.66667	4.87004	1.64257	29.2433	0.0227735	#N/A
Gm45505			3.5	4.86466	1.88681	29.1346	0.0129776	#N/A
4930511E03Rik	6	94943834..94951545	0.0838019	4.84341	2.05685	28.7086	0.00877301	#N/A	78773	lncRNA
Gm45418			3.33333	4.82705	1.84117	28.385	0.0144157	#N/A
Gabra6	11	complement(42306437..42321130)	0.0441188	4.82667	1.92126	28.3773	0.0119878	#N/A	14399	protein_coding
Gm8122			3.5	4.80993	1.65122	28.05	0.0223243	#N/A
Gm27004			3.16667	4.80971	1.93817	28.0458	0.0115301	#N/A
Gm6460	5	11594956..11599480	0.135528	4.79116	1.94652	27.6874	0.0113104	#N/A	623898	protein_coding
Gm16548	1	complement(164148576..164152217)	0.166288	4.77661	1.85007	27.4096	0.0141232	#N/A	100503816	lncRNA
Slc6a18	13	complement(73661750..73678023)	0.0376417	4.7717	1.78152	27.3164	0.0165378	#N/A	22598	protein_coding
Gm49974			3.33333	4.76701	1.73472	27.2279	0.0184196	#N/A
Gm281	14	complement(13828428..13914521)	0.00703618	4.76681	1.72861	27.224	0.0186805	#N/A	238939	protein_coding
Bpifa5	2	154162607..154168446	0.102322	4.73913	1.85565	26.7066	0.0139428	#N/A	67135	protein_coding
BC023719			7.33333	4.73352	2.33557	26.6031	0.00461774	#N/A
Fbxo39	11	72314444..72319419	0.118369	4.72879	1.81946	26.516	0.0151544	#N/A	628100	protein_coding
Gm29999	3	complement(82660521..82664900)	0.134856	4.71033	1.77822	26.1788	0.0166642	#N/A	102631733	lncRNA
Gm44737			2.83333	4.70704	1.69129	26.1193	0.0203566	#N/A
Vmn2r-ps11			2.83333	4.68409	1.66706	25.7069	0.0215246	#N/A
Cd300c	11	complement(114956105..114960507)	0.128095	4.68204	1.85216	25.6705	0.0140554	#N/A	387565	protein_coding
Gm11764			3	4.65215	1.69405	25.1442	0.0202278	#N/A
Gm34481	10	43658852..43662397	0.160402	4.6301	1.82005	24.7628	0.0151337	#N/A	102637750	lncRNA
Gm15419			2.83333	4.61744	1.66701	24.5463	0.0215274	#N/A
Il24	1	complement(130882074..130887411)	0.102783	4.61242	1.8221	24.4612	0.0150627	#N/A	93672	protein_coding
Dmrt1	19	25505618..25604328	0.00530532	4.58451	1.74862	23.9925	0.0178394	#N/A	50796	protein_coding
Gm26766			2.83333	4.57577	1.63744	23.8476	0.023044	#N/A
Gm15957			2.66667	4.53072	1.6649	23.1144	0.0216324	#N/A
Gm31266			2.5	4.52523	1.72086	23.0267	0.0190169	#N/A
Gm14097			2.66667	4.5223	1.5823	22.9798	0.0261635	#N/A
Gm33609	5	97131774..97149849	0.0278303	4.51954	1.84133	22.9359	0.0144101	#N/A	102636587	lncRNA
Ankrd7	6	18854148..18879589	0.0199775	4.51175	1.63947	22.8125	0.0229364	#N/A	75196	protein_coding
Gm43904			2.66667	4.49941	1.79042	22.6182	0.0162023	#N/A
Gm37541			2.5	4.49816	1.72548	22.5986	0.0188159	#N/A
Gm29560			2.5	4.49254	1.65272	22.5106	0.0222475	#N/A
Gm20136			2.66667	4.4915	1.6448	22.4944	0.0226567	#N/A
Ugt1a9	1	88070779..88220002	0.00324257	4.48832	1.46336	22.445	0.0344065	#N/A	394434	protein_coding
Gm5092	17	21091208..21103347	0.0413591	4.47481	1.77249	22.2357	0.0168852	#N/A	328766	lncRNA
Gm49144			2.66667	4.45918	1.55052	21.9962	0.0281503	#N/A
Sprr2j-ps			2.5	4.44467	1.63869	21.7761	0.022978	#N/A
Olfr985	9	complement(40126924..40128039)	0.42538	4.44283	1.76292	21.7483	0.0172614	#N/A	258854	protein_coding
Gm5083	13	44121167..44125179	0.118676	4.43816	1.55572	21.6781	0.027815	#N/A	328235	lncRNA
Gm27201			2.5	4.41409	1.47669	21.3193	0.0333664	#N/A
Gm31227	14	68436316..68496859	0.00786859	4.40336	1.67833	21.1614	0.0209732	#N/A	102633392	lncRNA
Psca	15	74714839..74717065	0.209296	4.40289	1.49366	21.1545	0.0320877	#N/A	72373	protein_coding
Gm41414	16	5306944..5452258	0.00316008	4.39437	1.68819	21.0299	0.0205024	#N/A	105246064	lncRNA
Plac8l1	18	complement(42178675..42196709)	0.0250999	4.36561	1.66718	20.6148	0.0215187	#N/A	69401	protein_coding
Tdgf1	9	complement(110939608..110946158)	0.0693544	4.36285	1.65667	20.5755	0.0220458	#N/A	21667	protein_coding
Gm28703	9	complement(90824310..90829774)	0.0819666	4.35177	1.5761	20.4181	0.0265397	#N/A	102633152	lncRNA
Gm10059			2.33333	4.34756	1.70346	20.3584	0.0197944	#N/A
4933408N05Rik	8	complement(114341161..114351478)	0.0435023	4.34605	1.68447	20.3372	0.0206792	#N/A	71122	lncRNA
Atxn7l1os2	12	complement(33358243..33394760)	0.0122458	4.34507	1.59767	20.3233	0.0252539	#N/A	75836	lncRNA
Timm8a2	14	122028582..122038422	0.0456304	4.3334	1.53483	20.1596	0.0291854	#N/A	223262	protein_coding
Gm6644			2.16667	4.3234	1.55093	20.0204	0.0281236	#N/A
A530030E21Rik			2.33333	4.32225	1.59576	20.0045	0.0253655	#N/A
Gm45161			2.33333	4.31863	1.5653	19.9543	0.0272084	#N/A
Gm44969			2.33333	4.31529	1.63739	19.9082	0.0230468	#N/A
Gm49838			2.33333	4.31019	1.45762	19.838	0.0348646	#N/A
4930407G08Rik	4	107953932..107960721	0.0620736	4.29662	1.6134	19.6522	0.0243556	#N/A	77223	lncRNA
5830468F06Rik			2	4.29055	1.46648	19.5697	0.0341602	#N/A
ccdc198			2.16667	4.27215	1.48314	19.3217	0.0328743	#N/A
Gm21190	5	complement(15524456..15529222)	0.0907323	4.26843	1.56734	19.2719	0.0270807	#N/A	100861755	protein_coding
Fam136b-ps			2.16667	4.2547	1.63351	19.0894	0.0232534	#N/A
Vmn1r32	6	complement(66552183..66559708)	0.0559646	4.25111	1.64095	19.042	0.0228588	#N/A	171188	protein_coding
Gm12807			2.16667	4.23908	1.598	18.8838	0.0252346	#N/A
A430110C17Rik			2	4.2261	1.54335	18.7147	0.028619	#N/A
Olfr329			2.16667	4.22422	1.64188	18.6903	0.0228095	#N/A
Gm16555	17	complement(49817789..49821573)	0.110478	4.22012	1.4999	18.6374	0.0316298	#N/A	102632654	lncRNA
Gm15226			2	4.22012	1.49983	18.6374	0.0316353	#N/A
Gm41495	16	92153048..92156291	0.125726	4.21904	1.49767	18.6233	0.031793	#N/A	105246161	lncRNA
4933434M16Rik			2.16667	4.21175	1.50601	18.5295	0.031188	#N/A
Igkv6-15	6	complement(70406469..70406992)	0.750274	4.20597	1.38214	18.4554	0.0414818	#N/A	108022	V_segment
4933424G05Rik	18	14988995..15047987	0.00667423	4.20167	1.62151	18.4004	0.0239051	#N/A	74456	lncRNA
9630009A06Rik			2.16667	4.19559	1.41556	18.3231	0.0384097	#N/A
Gm33727	17	25518479..25522567	0.0955802	4.19139	1.43841	18.2699	0.0364413	#N/A	102636737	lncRNA
Acnat1	4	complement(49443532..49481318)	0.010448	4.18044	1.38085	18.1316	0.0416058	#N/A	230161	protein_coding
Gm33222	1	complement(36001939..36011073)	0.0442325	4.17718	1.40964	18.0907	0.0389371	#N/A	102636039	lncRNA
Gm40689	10	70830785..70842942	0.0330812	4.17427	1.43432	18.0543	0.0367861	#N/A	105245203	lncRNA
Gm48967			2	4.1694	1.53487	17.9935	0.0291829	#N/A
Slc36a3os	11	55131644..55140193	0.0454815	4.16376	1.41057	17.9233	0.0388532	#N/A	102634079	lncRNA
Gm40438	12	71355454..71362077	0.0597102	4.16238	1.47269	17.9061	0.0336754	#N/A	105244916	lncRNA
Tbc1d21	9	complement(58359714..58370479)	0.0358389	4.14667	1.60243	17.7121	0.024979	#N/A	74286	protein_coding
Gm45638			2	4.13917	1.46231	17.6203	0.0344897	#N/A
Vmn1r180	7	23952387..23953356	0.394383	4.13867	1.46238	17.6143	0.0344845	#N/A	232962	protein_coding
Gm12101			2	4.12437	1.53116	17.4405	0.0294336	#N/A
Gm7696	7	complement(8351076..8353704)	0.143814	4.11517	1.44794	17.3296	0.0356501	#N/A	665577	misc_RNA
Gm48881			2	4.11464	1.51584	17.3232	0.0304902	#N/A
Gm11284			1.83333	4.11177	1.44599	17.2889	0.0358107	#N/A
Apol7c	15	complement(77524852..77533334)	0.0430357	4.11169	1.38343	17.2879	0.0413589	#N/A	108956	protein_coding
4933404I11Rik			2	4.11094	1.36904	17.2789	0.0427521	#N/A
Apol11a	15	77508129..77517874	0.0374586	4.11046	1.41082	17.2732	0.0388307	#N/A	626615	protein_coding
Gm9874			2	4.10938	1.45859	17.2602	0.0347867	#N/A
Gm47509			2	4.10288	1.37818	17.1827	0.0418617	#N/A
1700061I17Rik	3	complement(117060522..117077765)	0.02222	4.10175	1.39189	17.1692	0.0405608	#N/A	433646	lncRNA
Gm40309	5	65541661..65546400	0.0772634	4.10144	1.38149	17.1655	0.0415445	#N/A	105244756	lncRNA
Gm42930			2	4.09999	1.37807	17.1483	0.0418729	#N/A
Gm38257			2	4.09917	1.40354	17.1385	0.0394877	#N/A
Gm18336			4.66667	4.09805	2.47762	17.1252	0.00332952	#N/A
Igkv4-57	6	complement(69575975..69576500)	0.689927	4.09789	1.31099	17.1233	0.0488659	#N/A	235952	V_segment
Gm37529			2	4.09747	1.50509	17.1184	0.0312541	#N/A
Olfr1162	2	complement(88049678..88050622)	0.409203	4.09518	1.34911	17.0912	0.0447601	#N/A	258105	protein_coding
Gm33979	10	complement(70715249..70740447)	0.0144578	4.09437	1.48873	17.0816	0.0324544	#N/A	102637077	lncRNA
Irs4	X	complement(141710998..141725217)	0.0266016	4.08393	1.4125	16.9584	0.0386808	#N/A	16370	protein_coding
Gm9706	17	complement(46406906..46409012)	0.170427	4.07657	1.43601	16.8722	0.0366425	#N/A	677168	misc_RNA
D730002M21Rik			2	4.07657	1.43593	16.8722	0.0366493	#N/A
1700101I19Rik			2	4.07094	1.39822	16.8064	0.0399742	#N/A
Olfr1437	19	complement(12321887..12325066)	0.117139	4.06237	1.42353	16.7069	0.0377113	#N/A	258117	protein_coding
Gm34280	7	99693025..99714226	0.0169744	4.05687	1.38458	16.6433	0.0412494	#N/A	102637485	protein_coding
Macrod2os2			1.83333	4.05356	1.41827	16.6051	0.0381708	#N/A
Gm21759	5	8176031..8182090	0.0601397	4.05072	1.37464	16.5725	0.0422045	#N/A	102633023	protein_coding
Gm36952			1.83333	4.0405	1.4544	16.4555	0.0351241	#N/A
Spata22	11	73326537..73346434	0.0177333	4.03724	1.46613	16.4184	0.0341873	#N/A	380709	protein_coding
Tbx19	1	complement(165137834..165160773)	0.0155709	4.03692	1.37866	16.4147	0.0418156	#N/A	83993	protein_coding
Gm38407	12	10446388..10531303	0.00426894	4.03653	1.48425	16.4103	0.0327905	#N/A	328061	lncRNA
Gm29345	1	120806082..120843536	0.00959056	4.0347	1.33348	16.3895	0.0464001	#N/A	105246692	lncRNA
C230099D08Rik			1.83333	4.02616	1.42448	16.2927	0.0376287	#N/A
1110028F11Rik	11	87699524..87705327	0.0607012	4.02363	1.35167	16.2642	0.0444973	#N/A	68690	lncRNA
Zp2	7	complement(120126772..120145414)	0.0188977	4.02361	1.41057	16.264	0.0388538	#N/A	22787	protein_coding
Gm43969			1.83333	4.02112	1.47719	16.236	0.0333283	#N/A
5330437M03Rik			1.83333	4.00681	1.3103	16.0757	0.0489443	#N/A
Gm8237			1.66667	4.00174	1.42535	16.0194	0.0375536	#N/A
2410017I17Rik	17	36145018..36162374	0.0197424	3.99846	1.44293	15.983	0.036064	#N/A	675325	lncRNA
Gm12341			1.66667	3.99769	1.44257	15.9744	0.0360934	#N/A
1810014P07Rik			1.83333	3.9972	1.45164	15.9689	0.0353477	#N/A
Gm42972			1.83333	3.99659	1.37248	15.9622	0.0424151	#N/A
4921516A02Rik			1.83333	3.99457	1.32787	15.9399	0.0470037	#N/A
Gm35963	8	complement(90759213..90762605)	0.10547	3.9936	1.3766	15.9292	0.0420143	#N/A	102639716	lncRNA
Gm36287	12	25139540..25230206	0.00371968	3.99308	1.36272	15.9234	0.0433793	#N/A	102640152	lncRNA
Gm50223			1.83333	3.98325	1.32222	15.8153	0.0476189	#N/A
Klra8	6	complement(130115226..130129898)	0.0232951	3.98143	1.34477	15.7953	0.04521	#N/A	16639	protein_coding
Gm26820			1.66667	3.97848	1.39316	15.7631	0.0404429	#N/A
Gm18791			1.83333	3.97696	1.38295	15.7465	0.0414049	#N/A
A130050O07Rik			1.83333	3.97016	1.32792	15.6725	0.0469978	#N/A
Obp2b	2	25714109..25740115	0.0129418	3.9692	1.40402	15.662	0.039444	#N/A	383678	protein_coding
9330199G10Rik	13	complement(19462847..19504367)	0.00830164	3.9608	1.32563	15.5712	0.0472462	#N/A	319466	lncRNA
Gm29608			1.83333	3.95863	1.37915	15.5478	0.041769	#N/A
Ighv1-5	12	complement(114513330..114513623)	1.12015	3.95828	1.32371	15.544	0.0474556	#N/A	668469	V_segment
Gm36550			1.66667	3.95737	1.445	15.5342	0.035892	#N/A
Olfr1252	2	complement(89721165..89722109)	0.347867	3.95491	1.36838	15.5077	0.0428178	#N/A	404331	protein_coding
Upk2	9	complement(44452715..44454767)	0.165348	3.94769	1.35269	15.4303	0.0443929	#N/A	22269	protein_coding
Gm31374	9	46349688..46352040	0.145933	3.94043	1.30542	15.3528	0.0494973	#N/A	102633583	lncRNA
Gm15217	14	46379524..46383608	0.0836519	3.94014	1.37756	15.3497	0.0419214	#N/A	100041724	lncRNA
Gm18301			4.33333	3.93046	1.92931	15.2471	0.0117675	#N/A
Gm20684	7	complement(65858544..65862172)	0.0918637	3.92675	1.38697	15.2079	0.0410231	#N/A	102641467	protein_coding
Gm13007			1.66667	3.92073	1.38802	15.1446	0.0409241	#N/A
Ifi206			1.66667	3.91924	1.30641	15.1289	0.049385	#N/A
4930477G07Rik			1.66667	3.91412	1.45764	15.0754	0.034863	#N/A
Gm12495			1.66667	3.90375	1.359	14.9673	0.0437518	#N/A
Gm11743			1.66667	3.90315	1.42304	14.9611	0.0377534	#N/A
Gm5314			1.66667	3.89927	1.41646	14.921	0.0383302	#N/A
Gm37895			1.66667	3.89821	1.32824	14.91	0.0469636	#N/A
Tuba3a	6	complement(125278274..125286042)	0.0412489	3.89614	1.30493	14.8886	0.0495535	#N/A	22144	protein_coding
Gm8522			1.66667	3.89611	1.42128	14.8883	0.0379074	#N/A
Gm12981			1.66667	3.89297	1.44891	14.856	0.0355703	#N/A
Olfr130	17	38067173..38068126	0.319489	3.8714	1.4042	14.6355	0.0394274	#N/A	258480	protein_coding
Gm8676			1.66667	3.8687	1.31942	14.6081	0.0479272	#N/A
Gm48807			1.66667	3.86803	1.34046	14.6014	0.0456604	#N/A
Gm11482	4	63634415..63641981	0.0405459	3.851	1.32763	14.43	0.0470296	#N/A	102632940	lncRNA
Gm6610			1.66667	3.84059	1.3315	14.3262	0.0466127	#N/A
1700025H01Rik			1.66667	3.83766	1.30555	14.2972	0.0494823	#N/A
Pigr	1	130826684..130852249	0.0119496	3.83701	1.30296	14.2907	0.0497779	#N/A	18703	protein_coding
Gm5600			1.5	3.82105	1.3164	14.1336	0.0482613	#N/A
H2bfm	X	136927325..136928373	0.293574	3.80777	1.33738	14.004	0.0459856	#N/A	69389	protein_coding
Gm37299			1.5	3.78875	1.35163	13.8207	0.0445013	#N/A
Gm13330			1.5	3.78457	1.30367	13.7806	0.0496969	#N/A
Gm30671			1.5	3.78388	1.31197	13.774	0.0487563	#N/A
Gm47632			1.5	3.78062	1.35589	13.7429	0.044067	#N/A
Gm16568			1.5	3.76057	1.35063	13.5533	0.0446033	#N/A
Gm15819			1.5	3.75518	1.31915	13.5027	0.0479569	#N/A
Rab11fip4os1	11	complement(79607079..79623163)	0.0183297	3.75408	1.31795	13.4924	0.0480898	#N/A	790912	lncRNA
Olfr325	11	58580837..58581877	0.28131	3.75165	1.3851	13.4697	0.0411999	#N/A	258261	protein_coding
Gm42813			1.5	3.75152	1.37521	13.4686	0.0421491	#N/A
Olfr288	15	complement(98186011..98195542)	0.0296416	3.7485	1.34518	13.4404	0.0451666	#N/A	545140	protein_coding
Krt16	11	complement(100246091..100248902)	0.46323	3.49322	2.26505	11.2607	0.00543193	#N/A	16666	protein_coding
Gm39129	8	10738737..10770843	0.044716	3.37871	2.7635	10.4014	0.00172387	#N/A	105243118	lncRNA
Gm10988			4.33333	3.337	2.10714	10.105	0.00781384	#N/A
Krt24	11	complement(99280093..99285238)	0.2091	3.32656	1.74817	10.0321	0.0178577	#N/A	75706	protein_coding
Gm49735			2.5	3.29973	1.46574	9.84731	0.0342185	#N/A
9930111H07Rik	1	85775271..85784694	0.0522517	3.29091	1.55341	9.78728	0.0279631	#N/A	77762	lncRNA
Reg1	6	78425983..78428666	0.399948	3.24723	1.5655	9.49544	0.0271959	#N/A	19692	protein_coding
Gm28760			3.83333	3.20646	1.8123	9.23082	0.0154065	#N/A
Gm47338			2.33333	3.17503	1.63992	9.0319	0.022913	#N/A
Gm48190			6.5	3.08728	2.0906	8.49891	0.00811705	#N/A
Gm42628			5	3.03929	1.67127	8.22084	0.021317	#N/A
Gm8850			2	2.96697	1.43958	7.8189	0.0363426	#N/A
Odf4	11	complement(68921828..68927522)	0.104952	2.94685	1.41207	7.71062	0.0387194	#N/A	252868	protein_coding
4930563I02Rik	14	60087103..60105602	0.0207078	2.94641	1.4367	7.70829	0.0365844	#N/A	67659	misc_RNA
Gm7298			5.5	2.9455	1.60315	7.70342	0.0249374	#N/A
Gm48621			6.83333	2.94411	2.40878	7.696	0.00390142	#N/A
Mif-ps3			2	2.93905	1.42454	7.66907	0.0376238	#N/A
Gm40910	13	35078564..35083396	0.0779304	2.93886	1.43064	7.66807	0.037099	#N/A	105245461	lncRNA
Olfr1501	19	complement(13838224..13839171)	0.399515	2.88925	1.32228	7.40884	0.047612	#N/A	258626	protein_coding
Gm14015	2	complement(106463823..106523103)	0.00995006	2.8857	1.3756	7.39065	0.0421112	#N/A	329483	lncRNA
Gm12798			3	2.88172	1.43192	7.3703	0.0369898	#N/A
Tmigd3	3	105870858..105924044	0.0108549	2.8732	1.34314	7.32691	0.0453794	#N/A	69296	protein_coding
Gm20098	17	51882727..51965257	0.00967818	2.86536	1.72203	7.28718	0.0189656	#N/A	100504169	lncRNA
Gm44816			3	2.84932	1.59514	7.20663	0.0254013	#N/A
Gm45359			3	2.83922	1.56966	7.15631	0.0269363	#N/A
2700078F05Rik			1.83333	2.83576	1.34449	7.1392	0.0452388	#N/A
Gm36934			1.83333	2.83299	1.30259	7.12547	0.0498203	#N/A
Gm20703			2.83333	2.82577	1.48353	7.08995	0.0328454	#N/A
Klre1	6	129559032..129585827	0.0207836	2.82207	1.35186	7.07175	0.0444775	#N/A	243655	protein_coding
Vmn1r88	7	13177719..13178669	1.79145	2.77574	1.3135	6.84829	0.0485846	#N/A	100312474	protein_coding
AA536875	14	123168503..123176176	0.232971	2.77527	1.99931	6.84606	0.0100159	#N/A	380934	lncRNA
Muc5b	7	141839012..141873089	0.0263986	2.75959	1.40774	6.77204	0.0391076	#N/A	74180	protein_coding
Il20ra	10	19711673..19760053	0.0191182	2.74082	1.65916	6.68451	0.0219199	#N/A	237313	protein_coding
Gm11533			2.66667	2.71752	1.5568	6.57742	0.0277459	#N/A
Gm20589			5	2.70234	1.49106	6.50855	0.0322804	#N/A
Nudt12os	17	58996263..59024980	0.0176986	2.67836	1.55373	6.40129	0.027943	#N/A	75039	protein_coding
Gm13532			2.66667	2.6498	1.37619	6.27582	0.0420547	#N/A
Gm10558			3.5	2.64503	1.49375	6.25508	0.0320814	#N/A
Stfa2	16	complement(36403944..36420916)	0.0948078	2.63838	1.60087	6.22633	0.0250686	#N/A	20862	protein_coding
Gm8617			2.5	2.62304	1.33917	6.16048	0.0457967	#N/A
Gm15057			2.5	2.60926	1.38461	6.10192	0.0412465	#N/A
Gm37488			4.33333	2.58373	1.32484	5.99487	0.0473326	#N/A
Gm44995			4.16667	2.57817	1.76017	5.97183	0.0173712	#N/A
Gm45086			6.16667	2.57596	1.51641	5.96269	0.0304504	#N/A
Gm47994			6.83333	2.57024	1.59568	5.93908	0.0253697	#N/A
Ppp1r14d	2	complement(119218119..119230075)	0.0681499	2.56941	1.4002	5.93567	0.039792	#N/A	72112	protein_coding
Gm9043			3.33333	2.56271	1.39506	5.90816	0.0402664	#N/A
Gm12013			2.33333	2.50711	1.30864	5.68481	0.0491316	#N/A
Gm12227			2.33333	2.4845	1.36843	5.59641	0.0428121	#N/A
Tktl1	X	74177259..74208498	0.0303776	2.45748	1.50079	5.49258	0.0315654	#N/A	83553	protein_coding
Tepp	8	95311569..95326211	0.0290762	2.43742	1.31506	5.4167	0.04841	#N/A	73407	protein_coding
Gm1335			3.83333	2.39429	1.32647	5.25719	0.0471548	#N/A
Gm37045			5.33333	2.37264	1.69009	5.17888	0.0204132	#N/A
Gm11523			7	2.36708	1.65174	5.15896	0.0222976	#N/A
4921508D12Rik	2	132424741..132452499	0.0255857	2.36489	1.31985	5.15114	0.0478791	#N/A	70845	lncRNA
E230020D15Rik			3.5	2.31896	1.36445	4.98973	0.0432065	#N/A
Serpina3k	12	104338486..104345739	0.114552	2.30367	1.33007	4.93713	0.046766	#N/A	20714	protein_coding
D030062O11Rik			5	2.30036	1.92907	4.9258	0.0117743	#N/A
Gm14942			2	2.29956	1.3857	4.92308	0.0411435	#N/A
Gm43294			5.83333	2.12471	1.67446	4.36116	0.0211614	#N/A
Gm5415	1	complement(32543546..32547293)	0.414781	2.08266	1.57318	4.23586	0.0267192	#N/A	408191	protein_coding
Gm25301			3.66667	2.07923	1.34312	4.22581	0.0453816	#N/A
H3c3			5.83333	1.96782	1.52279	3.91175	0.0300059	#N/A
Gm45424			5.66667	1.93708	1.70445	3.8293	0.0197491	#N/A
Gm6612			5	1.89296	1.33791	3.71398	0.0459298	#N/A
Gm12630			5.66667	1.66326	1.42585	3.16731	0.0375104	#N/A
H3c10			5.5	1.62113	1.42292	3.07617	0.0377642	#N/A
Gm22204			5.5	-1.70046	1.33903	-3.25006	0.0458113	#N/A
Gm15921			7.5	-1.74448	1.59148	-3.35075	0.0256166	#N/A
Gm24682			6	-1.8045	1.36002	-3.49308	0.04365	#N/A
Gm12182			6.5	-1.93767	1.68783	-3.83087	0.0205198	#N/A
Mkrn1-ps1			6.66667	-1.96155	1.69097	-3.89481	0.0203717	#N/A
Tex52			5.66667	-2.02831	1.33358	-4.07927	0.0463896	#N/A
Gm18787			4.83333	-2.05119	1.39556	-4.14447	0.0402202	#N/A
Gm17826			7.66667	-2.05712	1.38303	-4.16156	0.0413971	#N/A
Gm48690			5.83333	-2.0672	1.44974	-4.19071	0.0355027	#N/A
Mfsd4b2	10	complement(39920382..39926923)	0.159774	-2.08497	1.32921	-4.24267	0.0468592	#N/A	72045	protein_coding
Gm6275			3.5	-2.09985	1.30648	-4.28664	0.049376	#N/A
Gm14249			6.66667	-2.12231	1.63195	-4.35391	0.0233372	#N/A
Rs1	X	160768013..160799663	0.0347446	-2.1594	1.30417	-4.46728	0.04964	#N/A	20147	protein_coding
Gm38198			5.5	-2.27797	1.42691	-4.84995	0.037419	#N/A
Gm14341			6.16667	-2.30367	1.32507	-4.93711	0.0473079	#N/A
Olfr559	7	complement(102723532..102724488)	0.63556	-2.38295	1.31437	-5.21604	0.0484875	#N/A	259116	protein_coding
1700112J05Rik	5	complement(77006442..77018863)	0.0349716	-2.39881	1.45557	-5.27367	0.0350293	#N/A	68246	lncRNA
Gm29485	1	136522648..136524805	0.205885	-2.43336	1.37332	-5.40149	0.042333	#N/A	102634727	protein_coding
Gm14396			5.5	-2.43572	1.46541	-5.41036	0.034244	#N/A
1700010B13Rik			6.33333	-2.45525	1.71589	-5.48408	0.0192357	#N/A
Gm37426			6.5	-2.48421	1.60086	-5.59528	0.0250692	#N/A
Nr2e3	9	complement(59942771..59960834)	0.0458398	-2.50223	1.56408	-5.66562	0.0272847	#N/A	23958	protein_coding
Gm10636	3	complement(146367153..146378944)	0.0701771	-2.51068	1.45501	-5.69889	0.0350745	#N/A	100038607	lncRNA
Gm48832			4.83333	-2.51514	1.33666	-5.71653	0.0460616	#N/A
Gm5472			2.66667	-2.52199	1.37436	-5.74374	0.0422322	#N/A
Tsga10ip	19	complement(5390047..5402534)	0.110825	-2.53218	1.68285	-5.78446	0.0207565	#N/A	78306	protein_coding
Gm50273			2.66667	-2.54515	1.43416	-5.83669	0.0367989	#N/A
Gm44893			5.83333	-2.54586	1.99333	-5.83956	0.0101547	#N/A
4933422A05Rik	9	35281105..35285423	0.219326	-2.5852	1.41779	-6.00097	0.0382127	#N/A	71133	lncRNA
Vmn1r-ps146			3.83333	-2.60005	1.38851	-6.06306	0.0408776	#N/A
Gm12850			3.83333	-2.614	1.47141	-6.122	0.0337749	#N/A
Gm13112			6.16667	-2.6229	1.50332	-6.15989	0.0313819	#N/A
Gm15929			4.83333	-2.6338	1.31911	-6.20659	0.0479613	#N/A
Gm37697			4	-2.6373	1.74043	-6.22167	0.018179	#N/A
Krt76	15	complement(101884351..101892920)	0.09142	-2.70021	1.44536	-6.49899	0.0358621	#N/A	77055	protein_coding
Gm4707			3.16667	-2.75322	1.52222	-6.74222	0.0300455	#N/A
Gm28085			5.66667	-2.77188	1.68743	-6.82997	0.0205386	#N/A
Gm9509			2	-2.77927	1.3048	-6.86504	0.0495679	#N/A
Gm45481			3.16667	-2.78481	1.30946	-6.89146	0.0490392	#N/A
4930544M13Rik	13	114607228..114697822	0.00896147	-2.79906	1.32882	-6.95987	0.0469006	#N/A	75161	lncRNA
Gm10797			3.33333	-2.80971	1.40487	-7.01142	0.039367	#N/A
Gm44432			3.33333	-2.82185	1.49633	-7.07066	0.0318912	#N/A
Gm48405			7	-2.82456	1.81687	-7.08396	0.0152451	#N/A
Gm47985			2.16667	-2.8733	1.32384	-7.32739	0.0474419	#N/A
Gm42682			3.5	-2.87617	1.57229	-7.34199	0.0267738	#N/A
Gdpd4	7	97919944..98049663	0.00849224	-2.89967	1.70391	-7.46254	0.0197737	#N/A	233537	protein_coding
Gm13381			2.33333	-2.97157	1.37287	-7.84391	0.0423766	#N/A
Gm22009			3.66667	-2.97417	1.78335	-7.85806	0.0164685	#N/A
Gm8231			3.66667	-2.98117	1.67239	-7.89629	0.0212625	#N/A
Gm10553			2.33333	-3.00049	1.69672	-8.00271	0.0201039	#N/A
Gm16540			2.33333	-3.00546	1.42883	-8.03035	0.0372541	#N/A
Gm15947			8.5	-3.04453	2.38147	-8.25079	0.00415464	#N/A
Gm47147			2.5	-3.08413	1.31829	-8.48038	0.0480517	#N/A
Gm10277	11	complement(77776619..77788944)	0.103076	-3.10121	2.03347	-8.58139	0.0092583	#N/A	791303	misc_RNA
Gm40377	6	73222797..73225893	0.241554	-3.13342	1.67022	-8.77512	0.021369	#N/A	105244843	lncRNA
Gm45349			7	-3.13835	1.93969	-8.80517	0.0114897	#N/A
Gm34510	17	14203719..14212602	0.090066	-3.23123	1.62822	-9.39071	0.0235385	#N/A	102637785	lncRNA
Gm16025			4.66667	-3.30466	1.91736	-9.88104	0.0120959	#N/A
Gm48398			3	-3.34837	1.78776	-10.185	0.0163018	#N/A
4930515G13Rik			3.33333	-3.46796	1.64964	-11.0653	0.0224055	#N/A
Gm45693			5.33333	-3.50062	1.9637	-11.3186	0.0108718	#N/A
Gm27243	4	complement(23976543..24430909)	0.0013812	-3.55987	1.99515	-11.7931	0.0101122	#N/A	102633477	lncRNA
Usp9y	Y	complement(1298961..1459782)	0.00635223	-3.58221	1.67602	-11.9772	0.0210852	#N/A	107868	protein_coding
Evx1os	6	complement(52308389..52314832)	0.164581	-3.62566	1.6486	-12.3433	0.0224595	#N/A	70593	lncRNA
Gm24867			1.66667	-3.79004	1.35295	-13.833	0.0443656	#N/A
Gm42975			1.66667	-3.79051	1.31132	-13.8375	0.0488298	#N/A
Sprr2i	3	92407991..92409271	0.242298	-3.82263	1.30981	-14.149	0.0489994	#N/A	20763	protein_coding
Gm30198	12	102447328..102467876	0.0152017	-3.82468	1.31499	-14.1691	0.0484188	#N/A	102632020	lncRNA
Ucma	2	4976122..4985748	0.0321307	-3.82908	1.30333	-14.2125	0.0497361	#N/A	68527	protein_coding
Olfr312	11	58831156..58832082	0.34245	-3.89596	1.33714	-14.8868	0.046011	#N/A	258065	protein_coding
Gm48626			1.83333	-3.91928	1.37036	-15.1293	0.0426227	#N/A
Gm12031	11	complement(20145397..20192842)	0.0068686	-3.92054	1.33855	-15.1425	0.0458613	#N/A	105243878	lncRNA
Gm37356			1.83333	-3.929	1.30898	-15.2317	0.049093	#N/A
Gm3924	15	complement(79045572..79052259)	0.0485366	-3.93068	1.42593	-15.2493	0.0375035	#N/A	100042603	lncRNA
Gm24449			1.83333	-3.93124	1.41155	-15.2553	0.0387656	#N/A
1700092E19Rik	13	complement(26283159..26312406)	0.0111612	-3.933	1.30963	-15.2739	0.0490194	#N/A	73576	lncRNA
Gm29442			1.83333	-3.93445	1.31238	-15.2893	0.0487104	#N/A
Calcr	6	complement(3685720..3764732)	0.00421673	-3.93843	1.32759	-15.3315	0.0470333	#N/A	12311	protein_coding
7330404K18Rik			1.83333	-3.95485	1.39675	-15.5071	0.0401095	#N/A
Gata5	2	complement(180325088..180335508)	0.0328119	-3.96226	1.30789	-15.5869	0.0492165	#N/A	14464	protein_coding
9930022D16Rik			1.83333	-3.98461	1.35676	-15.8303	0.0439787	#N/A
Itpa-ps2			1.83333	-3.98569	1.3239	-15.8421	0.0474353	#N/A
Gm45805			2	-4.0214	1.36316	-16.2391	0.0433349	#N/A
Ighv5-2	12	complement(113578504..113578990)	0.720408	-4.02252	1.32939	-16.2517	0.0468389	#N/A	777685	V_segment
Gm44627			2	-4.02463	1.41084	-16.2755	0.0388298	#N/A
Cyp4f40	17	32658904..32676919	0.0202357	-4.03109	1.33088	-16.3485	0.0466787	#N/A	631304	protein_coding
Gm50199			2	-4.03222	1.37649	-16.3614	0.0420254	#N/A
Cyp3a41b	5	complement(145558664..145584732)	0.0133968	-4.03498	1.41017	-16.3926	0.0388889	#N/A	100041375	protein_coding
Igkv2-109	6	68302439..68303158	0.496165	-4.03681	1.31728	-16.4134	0.0481639	#N/A	628268	V_segment
Gm42899			2	-4.03708	1.35613	-16.4166	0.0440419	#N/A
Gm17970			2	-4.04169	1.34584	-16.4691	0.0450981	#N/A
Ldlrad1	4	107209078..107221097	0.0298994	-4.04295	1.3989	-16.4835	0.0399116	#N/A	546840	protein_coding
Gm43026			2	-4.04477	1.32016	-16.5043	0.0478453	#N/A
Gm11693			2	-4.045	1.35351	-16.5069	0.0443087	#N/A
Nobox	6	complement(43303674..43310072)	0.0558603	-4.04651	1.36636	-16.5242	0.0430169	#N/A	18291	protein_coding
Gm6122			2	-4.04984	1.42465	-16.5624	0.0376145	#N/A
Gm37602			2	-4.05003	1.39468	-16.5646	0.0403014	#N/A
Gpbar1	1	74278600..74279589	0.367556	-4.0511	1.42579	-16.5769	0.0375152	#N/A	227289	protein_coding
Dsc3	18	complement(19960930..20002412)	0.00864566	-4.05588	1.36118	-16.6319	0.0435335	#N/A	13507	protein_coding
Gm45903			2	-4.05605	1.37464	-16.6338	0.0422042	#N/A
Gm5832			2	-4.07014	1.42493	-16.7971	0.0375898	#N/A
3110099E03Rik	2	complement(115493513..115512201)	0.0198575	-4.07107	1.4303	-16.8079	0.0371279	#N/A	100043232	lncRNA
Kifc5c-ps			2	-4.07537	1.50794	-16.858	0.03105	#N/A
Gm43318			2	-4.07673	1.37059	-16.874	0.0425997	#N/A
B230323A14Rik	9	69761146..69830199	0.00541976	-4.07673	1.3704	-16.874	0.0426189	#N/A	319970	lncRNA
Gm47341			2	-4.0782	1.32885	-16.8912	0.0468975	#N/A
Sult2a5	7	13623967..13670807	0.00794849	-4.07846	1.47864	-16.8942	0.0332173	#N/A	434264	protein_coding
Gm45808			2.16667	-4.07895	1.31214	-16.9	0.048737	#N/A
Grip1os3			2	-4.07979	1.43238	-16.9099	0.0369507	#N/A
C820005J03Rik			2	-4.08966	1.38157	-17.0259	0.0415366	#N/A
Smim22	16	5007288..5008309	0.378722	-4.11518	1.37064	-17.3298	0.0425948	#N/A	432995	protein_coding
Xlr4d-ps	X	74730687..74733950	0.114831	-4.12061	1.39358	-17.3951	0.0404037	#N/A	667387	lncRNA
Gm15367			2.16667	-4.12083	1.37386	-17.3978	0.0422801	#N/A
AI314278	7	89426306..89432077	0.0652776	-4.12209	1.43434	-17.413	0.0367839	#N/A	101521	lncRNA
BB557941	2	complement(57127477..57181754)	0.00696101	-4.13151	1.34769	-17.527	0.0449067	#N/A	767815	lncRNA
Tas1r2	4	139653538..139670280	0.0224505	-4.13678	1.38982	-17.5912	0.0407545	#N/A	83770	protein_coding
4930516K23Rik			2.16667	-4.14294	1.46913	-17.6664	0.0339526	#N/A
Mroh3	1	complement(136181660..136213440)	0.0121757	-4.14533	1.44736	-17.6957	0.035698	#N/A	76422	misc_RNA
Gm48880			2.16667	-4.14663	1.4324	-17.7117	0.0369485	#N/A
Gm6333			2.16667	-4.14923	1.40769	-17.7436	0.0391118	#N/A
Gm44956			2	-4.14957	1.3199	-17.7478	0.0478745	#N/A
Dpep2nb			2.16667	-4.14979	1.37908	-17.7505	0.0417752	#N/A
BC026762			2.16667	-4.1511	1.58991	-17.7667	0.025709	#N/A
Gm49948			2.16667	-4.15216	1.34471	-17.7798	0.0452161	#N/A
A530084C06Rik			2.16667	-4.15216	1.34455	-17.7798	0.0452324	#N/A
Gm5206			2.16667	-4.15347	1.40813	-17.7958	0.0390728	#N/A
4930556N13Rik	11	88851604..88881395	0.0131118	-4.15741	1.47124	-17.8446	0.0337878	#N/A	75285	lncRNA
Zp1	19	complement(10914296..10920601)	0.0618684	-4.15837	1.36589	-17.8564	0.0430637	#N/A	22786	protein_coding
Klra9	6	complement(130178626..130194374)	0.0248142	-4.15873	1.40844	-17.8608	0.0390441	#N/A	16640	protein_coding
Gm12003			2.16667	-4.18058	1.45794	-18.1334	0.0348389	#N/A
Il10	1	131019845..131024970	0.0789049	-4.18417	1.42043	-18.1786	0.0379817	#N/A	16153	protein_coding
Gm45188			2.16667	-4.19049	1.40859	-18.2584	0.0390308	#N/A
Cpa1	6	30639218..30645361	0.0654621	-4.21034	1.34227	-18.5114	0.0454707	#N/A	109697	protein_coding
Olfr561	7	102774526..102775470	0.423758	-4.21046	1.37263	-18.5129	0.0424008	#N/A	259096	protein_coding
Gm26693			2.16667	-4.21103	1.46437	-18.5203	0.0343265	#N/A
Gm47118			2.16667	-4.21788	1.47728	-18.6084	0.0333212	#N/A
Gm18352			2.33333	-4.22942	1.43653	-18.7579	0.036599	#N/A
Mrgprb13	7	48311304..48312323	0.405776	-4.2402	1.55405	-18.8985	0.0279225	#N/A	620137	protein_coding
Gm7656			2.33333	-4.24861	1.47415	-19.009	0.0335624	#N/A
4931413I07Rik			2.33333	-4.25415	1.44908	-19.0822	0.0355563	#N/A
Gm42443			2.33333	-4.25435	1.45967	-19.0848	0.0346996	#N/A
Gm13829			2.33333	-4.25581	1.70747	-19.1041	0.0196122	#N/A
Etos1			2.33333	-4.25817	1.43896	-19.1354	0.036395	#N/A
Gm48888			2.33333	-4.25929	1.52255	-19.1503	0.030023	#N/A
Gm20625			2.33333	-4.26069	1.48411	-19.1689	0.0328011	#N/A
Olfr1324	X	complement(50425496..50426494)	0.418502	-4.26363	1.46712	-19.208	0.0341099	#N/A	258289	protein_coding
Gm45060			2.33333	-4.26762	1.42489	-19.2611	0.0375936	#N/A
Matn1	4	130944385..130955476	0.037347	-4.26792	1.36941	-19.2652	0.0427164	#N/A	17180	protein_coding
Ighv1-84	12	complement(115980702..115981134)	0.956703	-4.26996	1.40272	-19.2924	0.039562	#N/A	434609	V_segment
Gm42303	4	76450773..76490114	0.0108107	-4.27082	1.47394	-19.3039	0.0335781	#N/A	105247151	lncRNA
Gm31409	9	complement(91922909..91961505)	0.0108862	-4.2829	1.37877	-19.4661	0.0418049	#N/A	102633625	lncRNA
A530021J07Rik	7	83148463..83179432	0.0139202	-4.2849	1.5461	-19.4932	0.0284381	#N/A	330578	misc_RNA
Trim50	5	135351873..135367903	0.0271352	-4.31402	1.53321	-19.8907	0.0292948	#N/A	215061	protein_coding
Gm29784			2.5	-4.32287	1.48316	-20.013	0.032873	#N/A
Aadacl4fm5			2.5	-4.32586	1.56504	-20.0546	0.0272244	#N/A
Gm45696			2.5	-4.32985	1.65025	-20.1101	0.0223744	#N/A
Gm41271	15	complement(11696810..11703703)	0.0656031	-4.33135	1.52895	-20.1311	0.0295832	#N/A	105245890	lncRNA
Gm10152			2.5	-4.34255	1.54964	-20.2879	0.0282075	#N/A
Gm39566	11	complement(69810965..69815362)	0.100386	-4.34413	1.49894	-20.3102	0.0317001	#N/A	105243794	protein_coding
Vmn2r-ps131			2.5	-4.34583	1.4887	-20.3341	0.0324563	#N/A
Gm11750			2.5	-4.34826	1.471	-20.3684	0.0338068	#N/A
Gsdmc	15	complement(63775971..63808739)	0.013674	-4.35088	1.67154	-20.4054	0.021304	#N/A	83492	protein_coding
Gm48972			2.5	-4.35399	1.51387	-20.4494	0.0306286	#N/A
Gm42966			2.5	-4.35427	1.54857	-20.4534	0.028277	#N/A
Dnmt3c			2.5	-4.37766	1.52757	-20.7877	0.0296774	#N/A
Sgo2b			2.66667	-4.37879	1.52631	-20.804	0.0297639	#N/A
Gm47524			2.66667	-4.37913	1.54966	-20.809	0.028206	#N/A
Gm19853			2.5	-4.39382	1.54101	-21.0218	0.0287735	#N/A
Gm47409			2.66667	-4.40511	1.5469	-21.187	0.0283858	#N/A
Gm19936			2.66667	-4.40843	1.4934	-21.2358	0.0321068	#N/A
6430584L05Rik	6	55396887..55412285	0.03013	-4.40853	1.48192	-21.2373	0.0329674	#N/A	330324	lncRNA
4930544L04Rik			2.66667	-4.40857	1.48357	-21.2379	0.0328423	#N/A
Gm47196			2.66667	-4.41263	1.51034	-21.2978	0.030879	#N/A
Rxfp4	3	complement(88651898..88653142)	0.379917	-4.41923	1.54604	-21.3954	0.0284421	#N/A	242093	protein_coding
Fndc11			2.5	-4.42763	1.4945	-21.5204	0.0320261	#N/A
Fam216b	14	complement(78081024..78089007)	0.0602172	-4.44161	1.47143	-21.7299	0.0337729	#N/A	219170	protein_coding
Pla2g2e	4	138877911..138882817	0.097518	-4.44727	1.664	-21.8153	0.0216771	#N/A	26970	protein_coding
Rnf212b	14	54783341..54853947	0.00682897	-4.46171	1.67584	-22.0347	0.0210941	#N/A	102632837	protein_coding
Ighv5-16	12	complement(113838528..113838821)	1.66421	-4.47997	1.47144	-22.3154	0.0337723	#N/A	633568	V_segment
Gm48914			2.83333	-4.49633	1.62095	-22.5699	0.0239362	#N/A
A930006I01Rik	2	complement(103338601..103372764)	0.0144587	-4.50021	1.49345	-22.6307	0.0321031	#N/A	319854	lncRNA
Psg20	7	complement(18674366..18685992)	0.0430269	-4.50979	1.62167	-22.7814	0.0238963	#N/A	434540	protein_coding
Gm29977			2.83333	-4.512	1.68957	-22.8164	0.0204375	#N/A
Gm38308			2.83333	-4.52173	1.58579	-22.9708	0.0259545	#N/A
Gm12079			2.83333	-4.52294	1.64199	-22.9901	0.0228038	#N/A
8030423J24Rik	13	70881916..70884912	0.170349	-4.52607	1.56994	-23.04	0.0269191	#N/A	77166	protein_coding
Gm15841			3	-4.54438	1.70394	-23.3342	0.0197726	#N/A
Higd1c	15	100364585..100383955	0.0263015	-4.55413	1.73171	-23.4925	0.0185475	#N/A	380975	protein_coding
Opalin	19	complement(41063420..41077113)	0.0382032	-4.56845	1.62159	-23.7268	0.0239004	#N/A	226115	protein_coding
Gm18134			3	-4.57938	1.70285	-23.9072	0.0198223	#N/A
Gm21671	5	complement(25949797..25954344)	0.119351	-4.5992	1.53661	-24.238	0.0290661	#N/A	100862359	protein_coding
Igkv8-24	6	complement(70216858..70217421)	0.973784	-4.6061	1.5615	-24.3542	0.0274476	#N/A	677858	V_segment
Gm40548	12	92001818..92021613	0.0275317	-4.62078	1.83228	-24.6033	0.0147136	#N/A	105245037	lncRNA
Chrna9	5	65934764..65977560	0.0128262	-4.62102	1.66389	-24.6074	0.0216827	#N/A	231252	protein_coding
Gm49659			3	-4.6481	1.83634	-25.0736	0.0145767	#N/A
Olfr536	7	complement(140500853..140507318)	0.0859205	-4.64897	1.75704	-25.0888	0.017497	#N/A	258513	protein_coding
Gm44752			3.16667	-4.66342	1.74833	-25.3412	0.0178514	#N/A
Gm42523			3.16667	-4.6735	1.60386	-25.5189	0.0248969	#N/A
Gm33929	12	73445322..73449464	0.13951	-4.67453	1.62904	-25.5372	0.0234941	#N/A	102637015	lncRNA
Gm38070			3.16667	-4.69456	1.78588	-25.8943	0.0163726	#N/A
Gm15287			3.16667	-4.70402	1.67313	-26.0646	0.0212263	#N/A
Dlx6os1	6	complement(6820546..6869533)	0.012094	-4.71779	1.70349	-26.3146	0.0197929	#N/A	320038	lncRNA
Helt	8	complement(46292043..46294671)	0.220252	-4.71941	1.74999	-26.3442	0.0177832	#N/A	234219	protein_coding
Lipo4	19	complement(33499049..33517770)	0.0318643	-4.72137	1.49485	-26.38	0.0319997	#N/A	628236	protein_coding
Gm31615	17	complement(88237101..88388658)	0.00385989	-4.73283	1.73157	-26.5904	0.0185538	#N/A	102633900	lncRNA
Olfr212	6	116506516..116517965	0.0520051	-4.73615	1.63002	-26.6515	0.023441	#N/A	258019	protein_coding
4930483O08Rik	7	133128251..133142457	0.0417697	-4.73694	1.95128	-26.6662	0.0111873	#N/A	74970	lncRNA
Topaz1	9	122747346..122802074	0.0108332	-4.74416	1.58409	-26.8001	0.026056	#N/A	671232	protein_coding
Gm8165	14	complement(43672650..43677460)	0.126623	-4.74595	1.80036	-26.8332	0.0158357	#N/A	666561	protein_coding
Gm13131			3.33333	-4.75902	1.79375	-27.0775	0.0160788	#N/A
Olfr917	9	complement(38664913..38665842)	0.672792	-4.79156	1.68734	-27.6951	0.0205429	#N/A	258183	protein_coding
Tmem235	11	117860752..117865543	0.128738	-4.79459	1.80918	-27.7533	0.0155173	#N/A	546519	protein_coding
Gm232			3.5	-4.80764	1.68706	-28.0056	0.0205563	#N/A
Gm15902			3.5	-4.80949	1.83388	-28.0415	0.0146595	#N/A
Gm15407			3.66667	-4.83378	1.74846	-28.5176	0.017846	#N/A
Ccna1	3	complement(55045469..55055330)	0.0659973	-4.84504	1.78879	-28.741	0.0162632	#N/A	12427	protein_coding
Trav4n-3	14	53210906..53211407	1.29605	-4.85009	1.80037	-28.8418	0.0158355	#N/A	100042579	V_segment
Pla2g10	16	complement(13715057..13731018)	0.0407501	-4.85138	1.75956	-28.8676	0.0173958	#N/A	26565	protein_coding
Eif4a3l1			3.66667	-4.86611	1.90848	-29.1639	0.0123458	#N/A
Gm49880			3.66667	-4.87651	1.61493	-29.3749	0.0242699	#N/A
Gm49979			3.66667	-4.88469	1.81252	-29.5418	0.0153985	#N/A
5830418P13Rik	9	103423578..103461260	0.0177251	-4.88947	1.85941	-29.64	0.0138227	#N/A	100529079	lncRNA
Daw1	1	83159742..83210574	0.0132477	-4.90159	1.94387	-29.89	0.0113796	#N/A	71227	protein_coding
Gm33373	17	80552752..80563962	0.0591028	-4.9164	1.80356	-30.1985	0.0157194	#N/A	102636256	lncRNA
Fgf15	7	144896532..144900953	0.155837	-4.92455	1.85443	-30.3695	0.0139821	#N/A	14170	protein_coding
Abhd12b	12	70154171..70183206	0.0235493	-4.92868	1.8457	-30.4566	0.0142658	#N/A	100504285	protein_coding
Gm8265			3.83333	-4.9378	1.77909	-30.6496	0.0166307	#N/A
Gm48065			3.83333	-4.94122	1.89162	-30.7224	0.0128347	#N/A
Fancd2os	6	complement(113596761..113601085)	0.158574	-4.95877	1.87577	-31.0985	0.0133116	#N/A	70979	protein_coding
Gm6445	19	9606968..9608500	0.461202	-4.98921	1.96938	-31.7615	0.0107305	#N/A	623688	protein_coding
Gm3693	12	81227580..81242492	0.047317	-4.99064	1.94828	-31.7931	0.0112647	#N/A	100042143	misc_RNA
Gm36199	17	29434727..29466079	0.0231835	-5.0232	1.82504	-32.5187	0.014961	#N/A	102640029	lncRNA
Gm3339			4.16667	-5.05604	1.89326	-33.2675	0.0127863	#N/A
Tlx1	19	45150082..45156943	0.110937	-5.06353	1.87393	-33.4407	0.0133683	#N/A	21908	protein_coding
Gm6150	10	9684722..9691909	0.105182	-5.07807	1.90888	-33.7794	0.0123346	#N/A	620417	lncRNA
4930453L07Rik	8	9144669..9149050	0.194849	-5.24654	2.14255	-37.9635	0.007202	#N/A	74688	lncRNA
Gm50147			4.83333	-5.296	2.16952	-39.2874	0.00676823	#N/A
5330439A09Rik	8	complement(54568550..54582512)	0.0650667	-5.34438	2.18464	-40.6274	0.00653676	#N/A	77103	lncRNA
Gm11735	11	complement(116737804..116751605)	0.066638	-5.36342	1.9087	-41.167	0.0123395	#N/A	634720	misc_RNA
Cpvl	6	complement(53873279..53978673)	0.0090062	-5.38701	2.11662	-41.8458	0.00764504	#N/A	71287	protein_coding
Prl3c1	13	27196660..27203749	0.133807	-5.39274	2.18481	-42.0124	0.00653413	#N/A	27372	protein_coding
Gm21980			5.5	-5.43174	1.96497	-43.1634	0.0108399	#N/A
Gm20547			6.16667	-5.51665	1.99799	-45.7801	0.0100463	#N/A
Gm49413			6.83333	-5.72896	2.44556	-53.0381	0.00358461	#N/A
Rsph14	10	complement(74957477..75034348)	0.0172957	-5.87263	2.67584	-58.5919	0.00210939	#N/A	71236	protein_coding
Prnd	2	131950861..131956131	0.256067	-5.87853	2.38481	-58.8321	0.0041228	#N/A	26434	protein_coding
4930445N18Rik	18	82855897..82859162	0.436503	-5.97131	2.68296	-62.7398	0.00207511	#N/A	73985	lncRNA
Hoxb13	11	96194361..96196599	0.784525	-6.24779	2.46723	-75.993	0.00341013	#N/A	15408	protein_coding
AC147806			9.66667	-6.26697	2.68659	-77.0098	0.00205782	#N/A
