# Supplementary material for: Protectin DX resolves fracture-induced postoperative pain in mice via neuronal signaling and GPR37-activated macrophage efferocytosis
Source: J Clin Invest. 2026 Jan 16;136(2):e190754. doi: 10.1172/JCI190754 (PMC12807480; doi:10.1172/JCI190754)
Supplement: Supplemental table 3 [file jci-136-190754-s143.xlsx]

## Sheet: Statitics summary
Figure	Statistics	F value	ANOVA p-value	post-hoc	Group	Compare	p-Value
Fig1B	Two-way ANOVA	F (4, 90) = 57.32	P<0.0001	Bonferroni's multiple comparisons test	1d	PBS+Fracture - PDX+Fracture	<0.0001
					3d	PBS+Fracture - PDX+Fracture	<0.0001
					5d	PBS+Fracture - PDX+Fracture	<0.0001
Fig1C	Two-way ANOVA	F (4, 90) = 49.70	P<0.0001	Bonferroni's multiple comparisons test	1d	PBS+Fracture - PDX+Fracture	<0.0001
					3d	PBS+Fracture - PDX+Fracture	<0.0001
					5d	PBS+Fracture - PDX+Fracture	<0.0001
Figure1D	Two-way ANOVA	F (4, 90) = 48.70	P<0.0001	Bonferroni's multiple comparisons test	1d	PBS+Fracture - PDX+Fracture	<0.0001
					3d	PBS+Fracture - PDX+Fracture	<0.0001
					5d	PBS+Fracture - PDX+Fracture	<0.0001
Figure1E	Two-way ANOVA	F (4, 90) = 57.32	P<0.0001	Bonferroni's multiple comparisons test	1d	PBS+Fracture - PDX+Fracture	<0.0001
					3d	PBS+Fracture - PDX+Fracture	<0.0001
					5d	PBS+Fracture - PDX+Fracture	<0.0001
Figure1G	Two-way ANOVA	F (6, 126) = 71.96	P<0.0001	Bonferroni's multiple comparisons test	1d	PBS+Fracture - PDX+Fracture	<0.0001
					3d	PBS+Fracture - PDX+Fracture	<0.0001
					5d	PBS+Fracture - PDX+Fracture	<0.0001
Figure1H	Two-way ANOVA	F (6, 126) = 78.06	P<0.0001	Bonferroni's multiple comparisons test	1d	PBS+Fracture - PDX+Fracture	<0.0001
					3d	PBS+Fracture - PDX+Fracture	<0.0001
					5d	PBS+Fracture - PDX+Fracture	0.0015
Figure1I	Two-way ANOVA	F (6, 126) = 39.91	P<0.0001	Bonferroni's multiple comparisons test	1h	PBS+Fracture - PDX+Fracture	<0.0001
					3h	PBS+Fracture - PDX+Fracture	<0.0001
					5h	PBS+Fracture - PDX+Fracture	<0.0001
					7h	PBS+Fracture - PDX+Fracture	<0.0001
					9h	PBS+Fracture - PDX+Fracture	<0.0001
Figure1J	One-way ANOVA	F (5, 30) = 27.89	P<0.0001	Tukey's multiple comparisons test	1-5d	PBS vs. PDX 300ng	<0.0001
					1-5d	PDX 300ng vs. DHA 300μg	<0.0001
					1-5d	PDX 300ng vs. RvD5 300ng	<0.0001
					1-5d	PDX 300ng vs. MaR1 300ng	<0.0001
					1-5d	NPD1 300ng vs. PDX 300ng	0.0005
Figure1K	One-way ANOVA	F (4, 25) = 33.36	P<0.0001	Tukey's multiple comparisons test	1-5d	PBS vs. PDX 100ng	<0.0001
					1-5d	PDX 100ng vs. Dexamethasone 0.5mg/kg	0.0001
					1-5d	PDX 100ng vs. Meloxicam 10mg/kg	<0.0001
					1-5d	PDX 100ng vs. Gapapentin 30mg/kg	0.0069
Figure1L	One-way ANOVA	F (5, 30) = 34.37	P<0.0001	Tukey's multiple comparisons test	1-5d	PBS vs. PDX 10ng i.t.	<0.0001
					1-5d	PBS vs. PDX 20ng p.SN	<0.0001
					1-5d	PBS vs. PDX 100ng i.v.	<0.0001
					1-5d	PBS vs. PDX 150ng i.p.	<0.0001
Figure2A	Two-way ANOVA	F (4, 100) = 17.82	P<0.0001	Bonferroni's multiple comparisons test	1h	Vehicle vs. PDX 100 ng	<0.0001
					1h	Vehicle vs. Dexamethasone 0.5 mg/kg	<0.0001
					1h	PDX 100 ng vs. Dexamethasone 0.5 mg/kg	0.0015
					1h	PDX 100 ng vs. Meloxicam 5 mg/kg	<0.0001
					1h	Dexamethasone 0.5 mg/kg vs. Meloxicam 5 mg/kg	<0.0001
					3h	Vehicle vs. PDX 100 ng	<0.0001
					3h	Vehicle vs. Dexamethasone 0.5 mg/kg	<0.0001
					3h	Vehicle vs. Meloxicam 5 mg/kg	<0.0001
					3h	PDX 100 ng vs. Dexamethasone 0.5 mg/kg	0.029
					3h	Dexamethasone 0.5 mg/kg vs. Meloxicam 5 mg/kg	0.0135
					5h	Vehicle vs. PDX 100 ng	<0.0001
					5h	Vehicle vs. Dexamethasone 0.5 mg/kg	0.0015
					5h	Vehicle vs. Meloxicam 5 mg/kg	<0.0001
					5h	PDX 100 ng vs. Dexamethasone 0.5 mg/kg	0.0008
					5h	Dexamethasone 0.5 mg/kg vs. Meloxicam 5 mg/kg	<0.0001
					7h	Vehicle vs. PDX 100 ng	<0.0001
					7h	Vehicle vs. Meloxicam 5 mg/kg	<0.0001
					7h	PDX 100 ng vs. Dexamethasone 0.5 mg/kg	<0.0001
					7h	Dexamethasone 0.5 mg/kg vs. Meloxicam 5 mg/kg	<0.0001
					1d	Vehicle vs. PDX 100 ng	<0.0001
					1d	Vehicle vs. Meloxicam 5 mg/kg	<0.0001
					1d	PDX 100 ng vs. Dexamethasone 0.5 mg/kg	<0.0001
					1d	Dexamethasone 0.5 mg/kg vs. Meloxicam 5 mg/kg	<0.0001
Figure2B	One-way ANOVA	F (3, 20) = 90.51	P<0.0001	Bonferroni's multiple comparisons test	AUC	Vehicle vs. PDX 100 ng	<0.0001
						Vehicle vs. Dexamethasone 0.5 mg/kg	<0.0001
						Vehicle vs. Meloxicam 5 mg/kg	<0.0001
						PDX 100 ng vs. Dexamethasone 0.5 mg/kg	<0.0001
						Dexamethasone 0.5 mg/kg vs. Meloxicam 5 mg/kg	<0.0001
Figure2C	Two-way ANOVA	F (7, 160) = 117.5	P<0.0001	Bonferroni's multiple comparisons test	3d	Vehicle vs. PDX 100 ng	<0.0001
						Vehicle vs. Meloxicam 5 mg/kg	<0.0001
						PDX 100 ng vs. Dexamethasone 0.5 mg/kg	<0.0001
						Dexamethasone 0.5 mg/kg vs. Meloxicam 5 mg/kg	<0.0001
					5d	Vehicle vs. PDX 100 ng	0.0003
						PDX 100 ng vs. Dexamethasone 0.5 mg/kg	<0.0001
						PDX 100 ng vs. Meloxicam 5 mg/kg	<0.0001
					7d	Vehicle vs. PDX 100 ng	0.0006
						PDX 100 ng vs. Dexamethasone 0.5 mg/kg	0.0008
						PDX 100 ng vs. Meloxicam 5 mg/kg	0.0002
					10d	Vehicle vs. PDX 100 ng	<0.0001
						PDX 100 ng vs. Dexamethasone 0.5 mg/kg	<0.0001
						PDX 100 ng vs. Meloxicam 5 mg/kg	<0.0001
					14d	Vehicle vs. PDX 100 ng	<0.0001
						PDX 100 ng vs. Dexamethasone 0.5 mg/kg	<0.0001
						PDX 100 ng vs. Meloxicam 5 mg/kg	<0.0001
					17d	Vehicle vs. PDX 100 ng	0.0002
						Vehicle vs. Meloxicam 5 mg/kg	0.0028
						PDX 100 ng vs. Dexamethasone 0.5 mg/kg	<0.0001
						PDX 100 ng vs. Meloxicam 5 mg/kg	<0.0001
					21d	Vehicle vs. Dexamethasone 0.5 mg/kg	<0.0001
						Vehicle vs. Meloxicam 5 mg/kg	<0.0001
						PDX 100 ng vs. Dexamethasone 0.5 mg/kg	<0.0001
						PDX 100 ng vs. Meloxicam 5 mg/kg	<0.0001
Figure2D	One-way ANOVA	F (3, 20) = 29.69	P<0.0001	Bonferroni's multiple comparisons test	AUC	Vehicle vs. PDX 100 ng	<0.0001
						PDX 100 ng vs. Dexamethasone 0.5 mg/kg	<0.0001
						PDX 100 ng vs. Meloxicam 5 mg/kg	<0.0001
Fgiure2E	One-way ANOVA	F (7, 40) = 61.55	P<0.0001	Bonferroni's multiple comparisons test	Vehicle	-1d vs. 3d	<0.0001
						-1d vs. 5d	<0.0001
						-1d vs. 7d	<0.0001
						-1d vs. 10d	<0.0001
						-1d vs. 14d	<0.0001
						-1d vs. 17d	<0.0001
						3d vs. 17d	<0.0001
						3d vs. 21d	<0.0001
						5d vs. 17d	<0.0001
						5d vs. 21d	<0.0001
						7d vs. 17d	<0.0001
						7d vs. 21d	<0.0001
						10d vs. 17d	<0.0001
						10d vs. 21d	<0.0001
						14d vs. 17d	0.0301
						14d vs. 21d	<0.0001
						17d vs. 21d	0.0002
Figure2F	One-way ANOVA	F (7, 40) = 5.605	P=0.0001	Bonferroni's multiple comparisons test	PDX	-1d vs. 3d	0.0079
						-1d vs. 5d	0.0052
						-1d vs. 7d	0.0045
						-1d vs. 10d	0.0182
Figure2G	One-way ANOVA	F (7, 40) = 19.44	P<0.0001	Bonferroni's multiple comparisons test	Dexamethosone	-1d vs. 3d	<0.0001
						-1d vs. 5d	<0.0001
						-1d vs. 7d	<0.0001
						-1d vs. 10d	<0.0001
						-1d vs. 14d	<0.0001
						-1d vs. 17d	<0.0001
						-1d vs. 21d	0.0004
						3d vs. 21d	0.0051
						5d vs. 21d	0.0045
						7d vs. 21d	0.0201
						10d vs. 21d	0.0148
Figure2H	One-way ANOVA	F (7, 40) = 111.1	P<0.0001	Bonferroni's multiple comparisons test	Meloxicam	-1d vs. 3d	<0.0001
						-1d vs. 5d	<0.0001
						-1d vs. 7d	<0.0001
						-1d vs. 10d	<0.0001
						-1d vs. 14d	<0.0001
						-1d vs. 17d	<0.0001
						-1d vs. 21d	<0.0001
						3d vs. 5d	<0.0001
						3d vs. 7d	<0.0001
						3d vs. 10d	<0.0001
						3d vs. 14d	<0.0001
						3d vs. 17d	<0.0001
						5d vs. 21d	<0.0001
						7d vs. 21d	<0.0001
						10d vs. 21d	<0.0001
						14d vs. 21d	<0.0001
						17d vs. 21d	<0.0001
Figure3I	Two-way ANOVA	F (1, 8) = 172.2	P<0.0001	Tukey's multiple comparisons test		GPR37+:NPD1 vs. GPR37-:NPD1	<0.0001
						GPR37+:PDX vs. GPR37-:PDX	<0.0001
Figure4A	Two-way ANOVA	F (15, 288) = 105.4	P<0.0001	Bonferroni's multiple comparisons test	5w	WT - GPR37KO	<0.0001
					6w	WT - GPR37KO	<0.0001
					7w	WT - GPR37KO	<0.0001
					8w	WT - GPR37KO	<0.0001
					10w	WT - GPR37KO	<0.0001
					3mon	WT - GPR37KO	<0.0001
					4mon	WT - GPR37KO	<0.0001
Figure4B	Two-way ANOVA	F (15, 288) = 21.02	P<0.0001	Bonferroni's multiple comparisons test	6w	WT - GPR37KO	0.0012
					7w	WT - GPR37KO	<0.0001
					8w	WT - GPR37KO	<0.0001
					10w	WT - GPR37KO	<0.0001
					3mon	WT - GPR37KO	<0.0001
					4mon	WT - GPR37KO	0.0072
Figure4C	Two-way ANOVA	F (15, 128) = 17.26	P<0.0001	Bonferroni's multiple comparisons test	3d	WT - GPR37KO	0.0019
					5d	WT - GPR37KO	<0.0001
					1w	WT - GPR37KO	<0.0001
					2w	WT - GPR37KO	<0.0001
					3w	WT - GPR37KO	<0.0001
					4w	WT - GPR37KO	<0.0001
					5w	WT - GPR37KO	0.0001
					6w	WT - GPR37KO	0.0008
					7w	WT - GPR37KO	<0.0001
					8w	WT - GPR37KO	<0.0001
					10w	WT - GPR37KO	0.0021
					3mon	WT - GPR37KO	0.0017
Figure4D	Two-way ANOVA	F (2, 54) = 12.60	P<0.0001	Bonferroni's multiple comparisons test	1h	WT - GPR37KO	<0.0001
					2h	WT - GPR37KO	<0.0001
Figure4E	Two-way ANOVA	F (1, 54) = 25.24	P<0.0001	Bonferroni's multiple comparisons test	1h	WT - GPR37KO	0.0002
					2h	WT - GPR37KO	0.0011
Figure4F	Two-way ANOVA	F (2, 54) = 39.69	P<0.0001	Bonferroni's multiple comparisons test	1h	WT - GPR37KO	<0.0001
					2h	WT - GPR37KO	<0.0001
Figure6D	Two-way ANOVA	F (2, 60) = 10.75	P=0.0001	Bonferroni's multiple comparisons test	Il1b	PBS vs. LPS	<0.0001
						LPS vs. PDX	<0.0001
						LPS vs. PDX+LPS	<0.0001
					Tnf	PBS vs. LPS	<0.0001
						PBS vs. PDX+LPS	<0.0001
						LPS vs. PDX	<0.0001
						LPS vs. PDX+LPS	<0.0001
						PDX vs. PDX+LPS	<0.0001
					Il10	PBS vs. LPS	0.0021
						PBS vs. PDX	<0.0001
						PBS vs. PDX+LPS	0.0105
						LPS vs. PDX	<0.0001
						LPS vs. PDX+LPS	<0.0001
						PDX vs. PDX+LPS	<0.0001
Figure6E	Two-way ANOVA	F (2, 60) = 170.0	P<0.0001	Bonferroni's multiple comparisons test	Il1b	PBS vs. LPS	<0.0001
						PBS vs. LPS+PDX	<0.0001
						PDX vs. LPS	<0.0001
						PDX vs. LPS+PDX	<0.0001
					Tnf	PBS vs. LPS	<0.0001
						PBS vs. LPS+PDX	<0.0001
						PDX vs. LPS	<0.0001
						PDX vs. LPS+PDX	<0.0001
					Il10	PBS vs. LPS	<0.0001
						PBS vs. LPS+PDX	<0.0001
						PDX vs. LPS	<0.0001
						PDX vs. LPS+PDX	<0.0001
Figure6F	Two-way ANOVA	F (2, 60) = 23.24	P<0.0001	Bonferroni's multiple comparisons test	Il1b	PBS vs. LPS	<0.0001
						PBS vs. PDX+LPS	0.0031
						LPS vs. PDX	<0.0001
						LPS vs. PDX+LPS	<0.0001
						PDX vs. PDX+LPS	0.001
					Tnf	PBS vs. LPS	<0.0001
						PBS vs. PDX+LPS	0.0003
						LPS vs. PDX	<0.0001
						LPS vs. PDX+LPS	0.0015
						PDX vs. PDX+LPS	0.0002
					Il10	PBS vs. LPS	0.0176
						PBS vs. PDX	0.0004
						LPS vs. PDX	<0.0001
						LPS vs. PDX+LPS	0.0031
						PDX vs. PDX+LPS	0.0024
Figure6G	Two-way ANOVA	F (2, 60) = 103.4	P<0.0001	Bonferroni's multiple comparisons test	Il1b	PBS vs. LPS	<0.0001
						PBS vs. LPS+PDX	<0.0001
						PDX vs. LPS	<0.0001
						PDX vs. LPS+PDX	<0.0001
					Tnf	PBS vs. PDX	0.0092
						PBS vs. LPS	<0.0001
						PBS vs. LPS+PDX	<0.0001
						PDX vs. LPS	<0.0001
						PDX vs. LPS+PDX	<0.0001
Figure7C	Two-way ANOVA	F (4, 30) = 496.7	P<0.0001	Bonferroni's multiple comparisons test	15min	PBS - PDX	<0.0001
					30min	PBS - PDX	<0.0001
					45min	PBS - PDX	0.0002
Figure7F	Two-way ANOVA	F (3, 24) = 94.00	P<0.0001	Bonferroni's multiple comparisons test	2h	PBS - PDX	0.0383
					3h	PBS - PDX	<0.0001
Figure7I	Two-way ANOVA	F (4, 30) = 59.64	P<0.0001	Bonferroni's multiple comparisons test	15min	PBS - PDX	0.0001
					30min	PBS - PDX	0.005
					45min	PBS - PDX	0.0311
Figure7K	Two-way ANOVA	F (3, 24) = 93.77	P<0.0001	Bonferroni's multiple comparisons test	2h	PBS - PDX	<0.0001
					3h	PBS - PDX	<0.0001
Figure8D	One-way ANOVA	F (3, 12) = 27.40	P<0.0001	Bonferroni's multiple comparisons test		WT PBS vs. WT PDX	0.0013
						WT PDX vs. GPR37-/- PBS	<0.0001
						WT PDX vs. GPR37-/- PDX	<0.0001
Figure8E	One-way ANOVA	F (3, 12) = 23.02	P<0.0001	Bonferroni's multiple comparisons test		WT PBS vs. WT PDX	0.0005
						WT PDX vs. GPR37-/- PBS	<0.0001
						WT PDX vs. GPR37-/- PDX	<0.0001
Figure8F	Unpaired t test	t=2.057, df=139				WT vs. GPR37-/-	0.0415
Figure8G	One-way ANOVA	F (4, 40) = 18.30	P<0.0001	Bonferroni's multiple comparisons test		Vehicle + PDX vs. PTX + PDX	<0.0001
						Vehicle + PDX vs. LY294002 + PDX	0.0351
						Vehicle + PDX vs. BAPTA-AM + PDX	<0.0001
						PTX + PDX vs. Gue1654 + PDX	0.0059
						PTX + PDX vs. LY294002 + PDX	0.0262
						Gue1654 + PDX vs. BAPTA-AM + PDX	0.0001
						LY294002 + PDX vs. BAPTA-AM + PDX	0.0007
Figure8H	One-way ANOVA	F (4, 40) = 23.41	P<0.0001	Bonferroni's multiple comparisons test		Vehicle + PDX vs. PTX + PDX	<0.0001
						Vehicle + PDX vs. Gue1654 + PDX	0.0353
						Vehicle + PDX vs. LY294002 + PDX	0.0016
						Vehicle + PDX vs. BAPTA-AM + PDX	<0.0001
						PTX + PDX vs. Gue1654 + PDX	<0.0001
						PTX + PDX vs. LY294002 + PDX	0.0016
						Gue1654 + PDX vs. BAPTA-AM + PDX	0.0005
						LY294002 + PDX vs. BAPTA-AM + PDX	0.013
Figure9F left	Unpaired t test	t=2.395, df=10				Sham vs. Fracture3d	0.0376
Figure9F rigth	One-way ANOVA	F (3, 20) = 15.98	P<0.0001	Bonferroni's multiple comparisons test		Sham vs. Fracture 3d	0.0006
						Sham + PDX vs. Fracture 3d	<0.0001
						Sham + PDX vs. Fracture 3d + PDX	0.0138
						Fracture 3d vs. Fracture 3d + PDX	0.0302
Figure9J	One-way ANOVA	F (3, 20) = 35.03	P<0.0001	Bonferroni's multiple comparisons test		Control vs. Fracture	<0.0001
						Control vs. Fracture+PDX	<0.0001
						Fracture vs. PDX+Fracture	<0.0001
						Fracture+PDX vs. PDX+Fracture	<0.0001
Figure9K	One-way ANOVA	F (3, 20) = 8.224	P=0.0009	Bonferroni's multiple comparisons test		Control vs. Fracture	0.0041
						Fracture vs. Fracture+PDX	0.0119
						Fracture vs. PDX+Fracture	0.0016
Figure9L	One-way ANOVA	F (3, 20) = 17.89	P<0.0001	Bonferroni's multiple comparisons test		Control vs. Fracture	<0.0001
						Fracture vs. Fracture+PDX	0.0002
						Fracture vs. PDX+Fracture	<0.0001
Figure10B	Unpaired t test	t=9.381, df=10				PDX+AITC vs. PBS+AITC	<0.0001
Figure10C	Two-way ANOVA	F (1, 20) = 134.2	P<0.0001	Bonferroni's multiple comparisons test	10min	PDX+AITC vs. PBS+AITC	<0.0001
Figure10E	Unpaired t test	t=7.068, df=10				PDX+AITC vs. PBS+AITC	<0.0001
Figure10F	Unpaired t test	t=6.386, df=10				PDX+AITC vs. PBS+AITC	<0.0001
Figure10J	Unpaired t test	t=5.253, df=10				PDX+AITC vs. PBS+AITC	0.0004
Figure10K	Unpaired t test	t=11.60, df=3.813				PDX vs. PBS	0.0004
Sup Fig 2A	Two-way ANOVA	F (8, 162) = 24.64	P<0.0001	Bonferroni's multiple comparisons test	1d	Fracture - Sham	<0.0001
					3d	Fracture - Sham	<0.0001
					5d	Fracture - Sham	<0.0001
					7d	Fracture - Sham	<0.0001
					10d	Fracture - Sham	<0.0001
					14d	Fracture - Sham	<0.0001
					17d	Fracture - Sham	0.0007
Sup Fig 2B	Two-way ANOVA	F (8, 162) = 37.14	P<0.0001	Bonferroni's multiple comparisons test	1d	Fracture - Sham	<0.0001
					3d	Fracture - Sham	<0.0001
					5d	Fracture - Sham	<0.0001
					7d	Fracture - Sham	<0.0001
					10d	Fracture - Sham	<0.0001
					14d	Fracture - Sham	<0.0001
Sup Fig 2C	Two-way ANOVA	F (8, 162) = 19.16	P<0.0001	Bonferroni's multiple comparisons test	1d	Fracture - Sham	<0.0001
					3d	Fracture - Sham	<0.0001
					5d	Fracture - Sham	<0.0001
					7d	Fracture - Sham	<0.0001
					10d	Fracture - Sham	<0.0001
					14d	Fracture - Sham	<0.0001
Sup Fig 2D	Two-way ANOVA	F (8, 153) = 33.87	P<0.0001	Bonferroni's multiple comparisons test	1d	Fracture - Sham	<0.0001
					3d	Fracture - Sham	<0.0001
					5d	Fracture - Sham	<0.0001
					7d	Fracture - Sham	<0.0001
Sup Fig 2E	One-way ANOVA	F (6, 28) = 8.017	P<0.0001	Bonferroni's multiple comparisons test	Fracture	-1d vs. 3d	0.0059
						-1d vs. 5d	0.0016
Sup Fig 3A	Two-way ANOVA	F (4, 100) = 14.29	P<0.0001	Bonferroni's multiple comparisons test	1h	PDX 30ng vs. PBS	0.0011
						PDX 100ng vs. PBS	<0.0001
					3h	PDX 100ng vs. PBS	<0.0001
					5h	PDX 100ng vs. PBS	<0.0001
Sup Fig 3B	Two-way ANOVA	F (4, 140) = 20.42	P<0.0001	Bonferroni's multiple comparisons test	1h	NPD1 200ng vs. PBS	0.0011
						NPD1 300ng vs. PBS	<0.0001
					3h	NPD1 200ng vs. PBS	<0.0001
						NPD1 300ng vs. PBS	<0.0001
Sup Fig 3D	One-way ANOVA	F (3, 16) = 51.54	P<0.0001	Bonferroni's multiple comparisons test	male	PBS+Fracture vs. PDX+Fracture	<0.0001
					female	PBS+Fracture vs. PDX+Fracture	<0.0001
Sup Fig 3E	One-way ANOVA	F (4, 12) = 0.8921	P=0.4981	Bonferroni's multiple comparisons test	male	PBS+Fracture vs. PDX+Fracture	0.0051
					female	PBS+Fracture vs. PDX+Fracture	0.0045
Sup Fig 3F	Two-way ANOVA	F (4, 150) = 63.47	P<0.0001	Bonferroni's multiple comparisons test	1h	PBS vs. NPD1 300ng	<0.0001
						PBS vs. PDX 300ng	<0.0001
						PBS vs. RvD5 300ng	<0.0001
						PBS vs. MaR1 300ng	<0.0001
					3h	PBS vs. NPD1 300ng	<0.0001
						PBS vs. PDX 300ng	<0.0001
						PBS vs. RvD5 300ng	<0.0001
					5h	PBS vs. PDX 300ng	<0.0001
Sup Fig 3G	Two-way ANOVA	F (4, 125) = 48.31	P<0.0001	Bonferroni's multiple comparisons test	1h	PBS vs. PDX 100ng	<0.0001
						PBS vs. Dexamethasone 0.5mg/kg	<0.0001
						PBS vs. Gapapentin 30mg/kg	<0.0001
					3h	PBS vs. PDX 100ng	<0.0001
						PBS vs. Dexamethasone 0.5mg/kg	<0.0001
						PBS vs. Gapapentin 30mg/kg	<0.0001
						Dexamethasone 0.5mg/kg vs. Gapapentin 30mg/kg	0.0056
					5h	PBS vs. PDX 100ng	<0.0001
Sup Fig 3H	Two-way ANOVA	F (4, 150) = 133.9	P<0.0001	Bonferroni's multiple comparisons test	1h	PBS vs. PDX 10ng i.t.	<0.0001
						PBS vs. PDX 20ng p.SN	<0.0001
						PBS vs. PDX 100ng i.v.	<0.0001
						PBS vs. PDX 150ng i.p.	<0.0001
					3h	PBS vs. PDX 10ng i.t.	<0.0001
						PBS vs. PDX 20ng p.SN	<0.0001
						PBS vs. PDX 100ng i.v.	<0.0001
						PBS vs. PDX 150ng i.p.	<0.0001
					5h	PBS vs. PDX 10ng i.t.	<0.0001
						PBS vs. PDX 20ng p.SN	<0.0001
						PBS vs. PDX 100ng i.v.	<0.0001
						PBS vs. PDX 150ng i.p.	<0.0001
Sup Fig 4A	One-way ANOVA	F (3, 20) = 61.11	P<0.0001	Bonferroni's multiple comparisons test		PBS vs. LPS	<0.0001
						PBS vs. PDX	<0.0001
						LPS vs. PDX	<0.0001
						LPS vs. LPS+PDX	0.0003
						PDX vs. LPS+PDX	<0.0001
Sup Fig 4B	One-way ANOVA	F (3, 20) = 67.14	P<0.0001	Bonferroni's multiple comparisons test		PBS vs. LPS	<0.0001
						PBS vs. LPS+PDX	<0.0001
						PDX vs. LPS	<0.0001
						PDX vs. LPS+PDX	<0.0001
Sup Fig 4C	One-way ANOVA	F (3, 20) = 67.20	P<0.0001	Bonferroni's multiple comparisons test		PBS vs. PDX	<0.0001
						PBS vs. LPS	<0.0001
						PDX vs. LPS	<0.0001
						PDX vs. LPS+PDX	<0.0001
						LPS vs. LPS+PDX	0.0066
Sup Fig 4D	One-way ANOVA	F (3, 20) = 42.27	P<0.0001	Bonferroni's multiple comparisons test		PBS vs. PDX	<0.0001
						PBS vs. LPS	0.0102
						PBS vs. LPS+PDX	0.0013
						PDX vs. LPS	<0.0001
						LPS vs. LPS+PDX	<0.0001
Sup Fig 4F	One-way ANOVA	F (3, 20) = 42.11	P<0.0001	Bonferroni's multiple comparisons test		PBS vs. LPS	<0.0001
						PBS vs. LPS+PDX	0.0097
						PDX vs. LPS	<0.0001
						PDX vs. LPS+PDX	0.0088
						LPS vs. LPS+PDX	<0.0001
Sup Fig 4G	One-way ANOVA	F (3, 20) = 39.49	P<0.0001	Bonferroni's multiple comparisons test		PBS vs. LPS	<0.0001
						PBS vs. LPS+PDX	<0.0001
						PDX vs. LPS	<0.0001
						PDX vs. LPS+PDX	0.0036
						LPS vs. LPS+PDX	0.0045
Sup Fig 4H	One-way ANOVA	F (3, 20) = 41.83	P<0.0001	Bonferroni's multiple comparisons test		PBS vs. PDX	0.0003
						PBS vs. LPS	<0.0001
						PDX vs. LPS	<0.0001
						PDX vs. LPS+PDX	0.0043
						LPS vs. LPS+PDX	<0.0001
Sup Fig 4I	One-way ANOVA	F (3, 20) = 35.75	P<0.0001	Bonferroni's multiple comparisons test		PBS vs. LPS	<0.0001
						PBS vs. LPS+PDX	<0.0001
						PDX vs. LPS	<0.0001
						PDX vs. LPS+PDX	<0.0001
Sup Fig 4K	One-way ANOVA	F (3, 20) = 9.787	P=0.0004	Bonferroni's multiple comparisons test		PBS vs. PDX	0.0061
						PDX vs. LPS	0.0009
						PDX vs. LPS+PDX	0.0011
Sup Fig 5A	One-way ANOVA	F (3, 20) = 26.15	P<0.0001	Bonferroni's multiple comparisons test		Sham vs. Fracture 3d	<0.0001
						Sham + PDX vs. Fracture 3d	<0.0001
						Fracture 3d vs. Fracture 3d + PDX	0.0001
Sup Fig 5C	Unpaired t test	t=2.967, df=10				Sham vs. Fracture 3d	0.0141
Sup Fig 5D	One-way ANOVA	F (3, 20) = 11.72	P=0.0001	Bonferroni's multiple comparisons test		Sham vs. Fracture 3d	0.0005
						Sham + PDX vs. Fracture 3d	0.0002
Sup Fig 5E	One-way ANOVA	F (3, 20) = 20.66	P<0.0001	Bonferroni's multiple comparisons test		Sham vs. Fracture 3d	<0.0001
						Sham + PDX vs. Fracture 3d	<0.0001
						Fracture 3d vs. Fracture 3d + PDX	0.0001
Sup Fig 6B	Unpaired t test	t=11.81, df=10				PBS+Cap vs. PDX+Cap	<0.0001
Sup Fig 6C	Two-way ANOVA	F (1, 20) = 140.0	P<0.0001	Bonferroni's multiple comparisons test	10min	PBS+Cap vs. PDX+Cap	0.0002
Sup Fig 6E	Unpaired t test	t=6.656, df=10				PBS+Cap vs. PDX+Cap	<0.0001
Sup Fig 6F	Unpaired t test	t=6.639, df=10				PBS+Cap vs. PDX+Cap	<0.0001
Sup Fig 6J	Unpaired t test	t=6.023, df=10				PBS+Cap vs. PDX+Cap	0.0001
