# Supplementary material for: Protectin DX resolves fracture-induced postoperative pain in mice via neuronal signaling and GPR37-activated macrophage efferocytosis
Source: J Clin Invest. 2026 Jan 16;136(2):e190754. doi: 10.1172/JCI190754 (PMC12807480; doi:10.1172/JCI190754)
Supplement: Supporting data values [file jci-136-190754-s146.xlsx]

## Sheet: Figure 1B
Prism: 2024/2/25
		PBS+Fracture											PDX+Fracture
		Male					Female						Male					Female
	BL	1.36	0.65	0.75	1.16	1.16	1.56	1.3	0.98	0.75	1.16		0.98	1.16	0.98	0.65	0.98	0.98	1.16	1.3	1.3	1.3
	1d	0.44	0.14	0.05	0.1	0.65	0.08	0.02	0.02	0.1	0.08		0.98	0.98	0.51	0.29	0.29	0.51	0.51	0.96	0.51	0.51
	3d	0.23	0.13	0.23	0.23	0.02	0.14	0.11	0.02	0.16	0.08		0.51	0.51	0.98	0.98	0.98	0.98	0.98	0.98	0.51	0.98
	5d	0.02	0.02	0.23	0.17	0.23	0.13	0.27	0.1	0.05	0.1		0.51	0.51	1.16	0.98	0.65	0.91	0.91	0.98	0.51	0.91
	7d	0.05	0.03	0.02	0.04	0.05	0.29	0.32	0.23	0.17	0.11		0.4	0.51	0.02	0.29	0.02	0.23	0.08	0.03	0.05	0.02
Table Analyzed	Figure1B Acute Fracture+PDX100ng Timeline Von g
Two-way ANOVA	Ordinary
Alpha	0.05
Source of Variation	% of total variation	P value	P value summary	Significant?
Interaction	12.15	<0.0001	****	Yes
Row Factor	50.2	<0.0001	****	Yes
Column Factor	17.95	<0.0001	****	Yes
ANOVA table	SS	DF	MS	F (DFn, DFd)	P value
Interaction	2.297	4	0.5743	F (4, 90) = 13.87	P<0.0001
Row Factor	9.492	4	2.373	F (4, 90) = 57.32	P<0.0001
Column Factor	3.393	1	3.393	F (1, 90) = 81.97	P<0.0001
Residual	3.726	90	0.0414
Difference between column means
Mean of PBS+Fracture	0.3298
Mean of PDX+Fracture	0.6982
Difference between means	-0.3684
SE of difference	0.04069
95% CI of difference	-0.4492 to -0.2876
Data summary
Number of columns (Column Factor)	2
Number of rows (Row Factor)	5
Number of values	100
Compare each cell mean with the other cell mean in that row
Number of families	1
Number of comparisons per family	5
Alpha	0.05
Bonferroni's multiple comparisons test	Mean Diff.	95.00% CI of diff.	Below threshold?	Summary	Adjusted P Value
PBS+Fracture - PDX+Fracture
BL	0.004	-0.2354 to 0.2434	No	ns	>0.9999
1d	-0.437	-0.6764 to -0.1976	Yes	****	<0.0001
3d	-0.704	-0.9434 to -0.4646	Yes	****	<0.0001
5d	-0.671	-0.9104 to -0.4316	Yes	****	<0.0001
7d	-0.034	-0.2734 to 0.2054	No	ns	>0.9999
Test details	Mean 1	Mean 2	Mean Diff.	SE of diff.	N1	N2	t	DF
PBS+Fracture - PDX+Fracture
BL	1.083	1.079	0.004	0.09099	10	10	0.04396	90
1d	0.168	0.605	-0.437	0.09099	10	10	4.803	90
3d	0.135	0.839	-0.704	0.09099	10	10	7.737	90
5d	0.132	0.803	-0.671	0.09099	10	10	7.375	90
7d	0.131	0.165	-0.034	0.09099	10	10	0.3737	90

## Sheet: Figure 1C
Prism: 2024/2/25
		PBS+Fracture											PDX+Fracture
		Male					Female						Male					Female
	BL	15.28	14.33	16.72	14.26	13.38	14.51	16.69	12.87	13.14	10.75		14.64	15.35	12.11	14.86	15.95	14.51	12.45	17.49	20	12.03
	1d	7.35	8.24	5.38	8.24	5.72	5.74	9.64	7.43	7.54	5.34		11.73	13.76	10.47	12.39	14.59	12.2	10.32	12.32	15.43	10.87
	3d	8.46	5.37	5.29	9.45	6.34	5.23	9.38	8.46	6.46	4.95		12.58	13.86	10.64	11.9	14.04	12.98	9.74	11.78	14.95	10.16
	5d	7.12	5.93	6.14	6.37	6.42	6.29	8.92	8.94	6.19	5.37		11.99	11.15	9.53	10.55	12.46	10.54	9.28	10.92	12.69	9.43
	7d	8.49	8.72	5.2	9.33	7.39	6.93	9.01	8.05	6.4	4.82		8.45	9.54	6.05	8.38	8.01	7.34	7.41	7.23	10.12	6.31
	Table Analyzed	Figure1C Acute Fracture+PDX100ng Timeline Heat
	Two-way ANOVA	Ordinary
	Alpha	0.05
	Source of Variation	% of total variation	P value	P value summary	Significant?
	Interaction	9.92	<0.0001	****	Yes
	Row Factor	47.21	<0.0001	****	Yes
	Column Factor	21.49	<0.0001	****	Yes
	ANOVA table	SS	DF	MS	F (DFn, DFd)	P value
	Interaction	117.4	4	29.36	F (4, 90) = 10.44	P<0.0001
	Row Factor	558.9	4	139.7	F (4, 90) = 49.70	P<0.0001
	Column Factor	254.4	1	254.4	F (1, 90) = 90.52	P<0.0001
	Residual	253	90	2.811
	Difference between column means
	Mean of PBS+Fracture	8.479
	Mean of PDX+Fracture	11.67
	Difference between means	-3.19
	SE of difference	0.3353
	95% CI of difference	-3.856 to -2.524
	Data summary
	Number of columns (Column Factor)	2
	Number of rows (Row Factor)	5
	Number of values	100
	Compare each cell mean with the other cell mean in that row
	Number of families	1
	Number of comparisons per family	5
	Alpha	0.05
	Bonferroni's multiple comparisons test	Mean Diff.	95.00% CI of diff.	Below threshold?	Summary	Adjusted P Value
	PBS+Fracture - PDX+Fracture
	BL	-0.746	-2.719 to 1.227	No	ns	>0.9999
	1d	-5.346	-7.319 to -3.373	Yes	****	<0.0001
	3d	-5.324	-7.297 to -3.351	Yes	****	<0.0001
	5d	-4.085	-6.058 to -2.112	Yes	****	<0.0001
	7d	-0.45	-2.423 to 1.523	No	ns	>0.9999
	Test details	Mean 1	Mean 2	Mean Diff.	SE of diff.	N1	N2	t	DF
	PBS+Fracture - PDX+Fracture
	BL	14.19	14.94	-0.746	0.7498	10	10	0.9949	90
	1d	7.062	12.41	-5.346	0.7498	10	10	7.13	90
	3d	6.939	12.26	-5.324	0.7498	10	10	7.101	90
	5d	6.769	10.85	-4.085	0.7498	10	10	5.448	90
	7d	7.434	7.884	-0.45	0.7498	10	10	0.6002	90

## Sheet: Figure 1D
Prism: 2024/2/25
		PBS+Fracture											PDX+Fracture
		Male					Female						Male					Female
	BL	4.22	3.89	0	0	1.47	4.21	2.17	0	2.21	1.89		0	0	1.22	0	0	0	0	2.56	2.19	0
	1d	7.96	19.35	8.84	10.74	11.54	19.42	15.43	10.45	10.28	8.9		0	0	0	0	0	0	2.11	0	2.02	0
	3d	15.94	14.99	12.61	12.52	8.05	12.96	17.07	15.47	13.8	11.68		2.64	7.23	4.26	2.14	3.17	5.42	4.67	0	3.19	2.55
	5d	15.46	20.13	14.46	10.19	10.87	23.14	19.26	19.73	18.38	15.22		4.58	5.44	6.29	4.32	3.95	6.42	7.38	4.14	4.53	5.85
	7d	10.17	25.73	10.64	12.85	13.74	12.71	19.16	18.45	16.82	14.74		4.83	14.47	6.33	8.49	14.28	16.13	13.49	19.24	16.49	18.47
	Table Analyzed	Figure1D Acute Fracture+PDX100ng Timeline Cold
	Two-way ANOVA	Ordinary
	Alpha	0.05
	Source of Variation	% of total variation	P value	P value summary	Significant?
	Interaction	11.1	<0.0001	****	Yes
	Row Factor	41.02	<0.0001	****	Yes
	Column Factor	28.92	<0.0001	****	Yes
	ANOVA table	SS	DF	MS	F (DFn, DFd)	P value
	Interaction	523.9	4	131	F (4, 90) = 13.18	P<0.0001
	Row Factor	1936	4	483.9	F (4, 90) = 48.70	P<0.0001
	Column Factor	1365	1	1365	F (1, 90) = 137.3	P<0.0001
	Residual	894.4	90	9.937
	Difference between column means
	Mean of PBS+Fracture	12
	Mean of PDX+Fracture	4.61
	Difference between means	7.388
	SE of difference	0.6305
	95% CI of difference	6.136 to 8.641
	Data summary
	Number of columns (Column Factor)	2
	Number of rows (Row Factor)	5
	Number of values	100
	Compare each cell mean with the other cell mean in that row
	Number of families	1
	Number of comparisons per family	5
	Alpha	0.05
	Bonferroni's multiple comparisons test	Mean Diff.	95.00% CI of diff.	Below threshold?	Summary	Adjusted P Value
	PBS+Fracture - PDX+Fracture
	BL	1.409	-2.301 to 5.119	No	ns	>0.9999
	1d	11.88	8.168 to 15.59	Yes	****	<0.0001
	3d	9.982	6.272 to 13.69	Yes	****	<0.0001
	5d	11.39	7.684 to 15.10	Yes	****	<0.0001
	7d	2.279	-1.431 to 5.989	No	ns	0.5473
	Test details	Mean 1	Mean 2	Mean Diff.	SE of diff.	N1	N2	t	DF
	PBS+Fracture - PDX+Fracture
	BL	2.006	0.597	1.409	1.41	10	10	0.9995	90
	1d	12.29	0.413	11.88	1.41	10	10	8.425	90
	3d	13.51	3.527	9.982	1.41	10	10	7.081	90
	5d	16.68	5.29	11.39	1.41	10	10	8.082	90
	7d	15.5	13.22	2.279	1.41	10	10	1.617	90

## Sheet: Figure 1E
Prism: 2024/2/25
		PBS+Fracture											PDX+Fracture
		Male					Female						Male					Female
	BL	1.97	0	3.14	0	0	0	0	1.73	3.94	0		0	2.94	2.59	0	0	0	0	3.29	1.42	0
	1d	20.43	44.53	21.58	25.72	36.96	43.61	30.56	36.12	25.4	47.53		16.95	9.58	15.78	10.47	10.59	19.19	19.47	15.04	10.43	15.22
	3d	24.53	45.18	23.29	25.38	35.37	42.59	28.54	38.23	27.86	42.84		15.33	10.39	12.48	11.32	12.58	20.85	17.53	14.37	10.43	14.63
	5d	18.24	35.33	16.74	17.85	25.34	34.89	25.05	25.08	25.1	35.22		13.74	8.46	10.43	5.34	8.55	15.43	12.59	10.63	5.38	10.41
	7d	14.23	31.65	14.68	16.84	20.7	24.11	20.02	20.6	25.63	30.17		13.47	8.48	8.3	5	8.37	13.73	10.52	6.05	5.73	11.75
	Table Analyzed	Figure1E Acute Fracture+PDX100ng Timeline
	Two-way ANOVA	Ordinary
	Alpha	0.05
	Source of Variation	% of total variation	P value	P value summary	Significant?
	Interaction	12.15	<0.0001	****	Yes
	Row Factor	50.2	<0.0001	****	Yes
	Column Factor	17.95	<0.0001	****	Yes
	ANOVA table	SS	DF	MS	F (DFn, DFd)	P value
	Interaction	2.297	4	0.5743	F (4, 90) = 13.87	P<0.0001
	Row Factor	9.492	4	2.373	F (4, 90) = 57.32	P<0.0001
	Column Factor	3.393	1	3.393	F (1, 90) = 81.97	P<0.0001
	Residual	3.726	90	0.0414
	Difference between column means
	Mean of PBS+Fracture	0.3298
	Mean of PDX+Fracture	0.6982
	Difference between means	-0.3684
	SE of difference	0.04069
	95% CI of difference	-0.4492 to -0.2876
	Data summary
	Number of columns (Column Factor)	2
	Number of rows (Row Factor)	5
	Number of values	100
	Compare each cell mean with the other cell mean in that row
	Number of families	1
	Number of comparisons per family	5
	Alpha	0.05
	Bonferroni's multiple comparisons test	Mean Diff.	95.00% CI of diff.	Below threshold?	Summary	Adjusted P Value
	PBS+Fracture - PDX+Fracture
	BL	0.004	-0.2354 to 0.2434	No	ns	>0.9999
	1d	-0.437	-0.6764 to -0.1976	Yes	****	<0.0001
	3d	-0.704	-0.9434 to -0.4646	Yes	****	<0.0001			25
	5d	-0.671	-0.9104 to -0.4316	Yes	****	<0.0001
	7d	-0.034	-0.2734 to 0.2054	No	ns	>0.9999
	Test details	Mean 1	Mean 2	Mean Diff.	SE of diff.	N1	N2	t	DF
	PBS+Fracture - PDX+Fracture
	BL	1.083	1.079	0.004	0.09099	10	10	0.04396	90
	1d	0.168	0.605	-0.437	0.09099	10	10	4.803	90
	3d	0.135	0.839	-0.704	0.09099	10	10	7.737	90
	5d	0.132	0.803	-0.671	0.09099	10	10	7.375	90
	7d	0.131	0.165	-0.034	0.09099	10	10	0.3737	90

## Sheet: Figure 1G
Prism:2023/5/7
		PBS+Fracture											PDX+Fracture
		Male					Female						Male					Female
	BL	0.98	1.36	0.65	0.75	1.16	1.16	1.16	0.98	1.16	1.56		1.16	0.98	0.65	0.98	1.16	0.98	0.98	0.98	1.16	1.3
	10d	0.03	0.02	0.02	0.17	0.02	0.03	0.05	0.02	0.02	0.02		0.23	0.23	0.02	0.02	0.02	0.02	0.02	0.03	0.02	0.02
	1h	0.03	0.23	0.02	0.02	0.05	0.05	0.1	0.65	0.23	0.23		0.98	0.51	0.51	0.98	0.98	0.98	0.65	0.98	0.51	0.98
	3h	0.11	0.08	0.17	0.05	0.14	0.23	0.17	0.23	0.02	0.02		1.16	0.51	0.98	0.98	0.51	0.51	1.16	0.98	0.65	0.98
	5h	0.32	0.19	0.4	0.36	0.29	0.23	0.02	0.02	0.05	0.03		0.98	0.65	0.75	0.98	0.29	0.51	0.51	0.51	0.65	0.98
	7h	0.44	0.14	0.05	0.1	0.23	0.03	0.23	0.02	0.23	0.13		0.4	0.51	0.59	0.23	0.14	0.51	0.23	0.4	0.23	0.4
	9h	0.23	0.13	0.23	0.23	0.02	0.23	0.05	0.02	0.02	0.02		0.03	0.23	0.23	0.02	0.02	0.51	0.03	0.1	0.02	0.02
	Table Analyzed	Figure1L Late Fracture PDX Von
	Two-way ANOVA	Ordinary
	Alpha	0.05
	Source of Variation	% of total variation	P value	P value summary	Significant?
	Interaction	13.51	<0.0001	****	Yes
	Row Factor	57.28	<0.0001	****	Yes
	Column Factor	12.5	<0.0001	****	Yes
	ANOVA table	SS	DF	MS	F (DFn, DFd)	P value
	Interaction	3.169	6	0.5281	F (6, 126) = 16.97	P<0.0001
	Row Factor	13.43	6	2.239	F (6, 126) = 71.96	P<0.0001
	Column Factor	2.932	1	2.932	F (1, 126) = 94.22	P<0.0001
	Residual	3.921	126	0.03112
	Difference between column means
	Mean of Fracture+PBS	0.2691
	Mean of Fracture+PDX	0.5586
	Difference between means	-0.2894
	SE of difference	0.02982
	95% CI of difference	-0.3484 to -0.2304
	Data summary
	Number of columns (Column Factor)	2
	Number of rows (Row Factor)	7
	Number of values	140
	Compare each cell mean with the other cell mean in that row
	Number of families	1
	Number of comparisons per family	7
	Alpha	0.05
	Bonferroni's multiple comparisons test	Mean Diff.	95.00% CI of diff.	Below threshold?	Summary	Adjusted P Value
	Fracture+PBS - Fracture+PDX
	BL	0.059	-0.1567 to 0.2747	No	ns	>0.9999
	10d	-0.023	-0.2387 to 0.1927	No	ns	>0.9999
	1h	-0.645	-0.8607 to -0.4293	Yes	****	<0.0001
	3h	-0.72	-0.9357 to -0.5043	Yes	****	<0.0001
	5h	-0.49	-0.7057 to -0.2743	Yes	****	<0.0001
	7h	-0.204	-0.4197 to 0.01174	No	ns	0.0759
	9h	-0.003	-0.2187 to 0.2127	No	ns	>0.9999
	Test details	Mean 1	Mean 2	Mean Diff.	SE of diff.	N1	N2	t	DF
	Fracture+PBS - Fracture+PDX
	BL	1.092	1.033	0.059	0.07889	10	10	0.7479	126
	10d	0.04	0.063	-0.023	0.07889	10	10	0.2916	126
	1h	0.161	0.806	-0.645	0.07889	10	10	8.176	126
	3h	0.122	0.842	-0.72	0.07889	10	10	9.127	126
	5h	0.191	0.681	-0.49	0.07889	10	10	6.211	126
	7h	0.16	0.364	-0.204	0.07889	10	10	2.586	126
	9h	0.118	0.121	-0.003	0.07889	10	10	0.03803	126

## Sheet: Figure 1H
Prism:2023/5/7
		PBS+Fracture											PDX+Fracture
		Male					Female						Male					Female
	BL	17.64	12.96	15.28	14.33	16.72	14.26	13.38	12.65	15.79	13.36		14.51	16.69	12.43	14.64	15.35	12.11	14.86	15.95	16.43	14.97
	10d	8.57	9.25	8.45	9.74	8.95	8.34	7.45	9.46	7.47	6.69		8.45	9.23	8.45	9.62	8.22	8.57	7.25	7.45	9.74	8.13
	1h	8.34	9.33	8.39	9.58	9.37	7.98	6.89	9.03	7.35	6.23		13.52	13.28	15.95	12.43	14.74	12.57	13.53	14.48	13.52	13.97
	3h	9.67	8.45	8.93	8.22	8.4	8.46	6.83	10.43	6.39	7.29		12.47	12.73	15.75	12.04	13.64	11.46	12.53	11.67	12.98	12.09
	5h	9.23	8.48	9.48	8.5	9.04	7.74	7.03	8.94	6.25	7.45		10.43	10.74	12.75	10.36	10.43	9.51	9.84	9.43	9.04	9.28
	7h	9.66	8.03	9.4	9.49	9.09	7.45	6.39	8.42	6.12	8.55		8.56	9.15	11.42	8.57	8.12	8.45	8.08	8.39	9.48	8.85
	9h	7.18	9.04	9.21	8.3	9.27	8.99	6.92	10.25	7.04	8.13		8.26	8.98	9.05	8	7.99	7.66	7.96	7.09	8.96	8.05
	Table Analyzed	Figure1H Late Fracture PDX Heat
	Two-way ANOVA	Ordinary
	Alpha	0.05
	Source of Variation	% of total variation	P value	P value summary	Significant?
	Interaction	15.05	<0.0001	****	Yes
	Row Factor	58.58	<0.0001	****	Yes
	Column Factor	10.61	<0.0001	****	Yes
	ANOVA table	SS	DF	MS	F (DFn, DFd)	P value
	Interaction	160.7	6	26.79	F (6, 126) = 20.06	P<0.0001
	Row Factor	625.4	6	104.2	F (6, 126) = 78.06	P<0.0001
	Column Factor	113.2	1	113.2	F (1, 126) = 84.81	P<0.0001
	Residual	168.2	126	1.335
	Difference between column means
	Mean of Fracture+PBS	9.22
	Mean of Fracture+PDX	11.02
	Difference between means	-1.799
	SE of difference	0.1953
	95% CI of difference	-2.185 to -1.412
	Data summary
	Number of columns (Column Factor)	2
	Number of rows (Row Factor)	7
	Number of values	140
	Compare each cell mean with the other cell mean in that row
	Number of families	1
	Number of comparisons per family	7
	Alpha	0.05
	Bonferroni's multiple comparisons test	Mean Diff.	95.00% CI of diff.	Below threshold?	Summary	Adjusted P Value
	Fracture+PBS - Fracture+PDX
	BL	-0.157	-1.570 to 1.256	No	ns	>0.9999
	10d	-0.074	-1.487 to 1.339	No	ns	>0.9999
	1h	-5.55	-6.963 to -4.137	Yes	****	<0.0001
	3h	-4.429	-5.842 to -3.016	Yes	****	<0.0001
	5h	-1.967	-3.380 to -0.5538	Yes	**	0.0015
	7h	-0.647	-2.060 to 0.7662	No	ns	>0.9999
	9h	0.233	-1.180 to 1.646	No	ns	>0.9999
	Test details	Mean 1	Mean 2	Mean Diff.	SE of diff.	N1	N2	t	DF
	Fracture+PBS - Fracture+PDX
	BL	14.64	14.79	-0.157	0.5168	10	10	0.3038	126
	10d	8.437	8.511	-0.074	0.5168	10	10	0.1432	126
	1h	8.249	13.8	-5.55	0.5168	10	10	10.74	126
	3h	8.307	12.74	-4.429	0.5168	10	10	8.571	126
	5h	8.214	10.18	-1.967	0.5168	10	10	3.806	126
	7h	8.26	8.907	-0.647	0.5168	10	10	1.252	126
	9h	8.433	8.2	0.233	0.5168	10	10	0.4509	126

## Sheet: Figure 1I
Prism:2023/5/7
		PBS+Fracture											PDX+Fracture
		Male					Female						Male					Female
	BL	0	2.17	0	2.21	1.89	0	0	2.1	0	0		1.22	0	0	0	0	1.68	0	0	2.56	2.19
	10d	13.62	11	9.67	10.43	8.59	11.53	13.76	12.75	8.96	8.1		14.23	9.23	12.63	13.26	9.77	14.67	15.68	13.12	6.78	8.24
	1h	8.64	12.92	12.36	7.96	10.35	13.78	10	11.49	8.34	12.64		3.62	1	0	5.42	6.41	3.24	4.67	7.23	4.53	5.19
	3h	15.21	15.73	10.26	11.46	14.13	13.68	18.23	14.34	10.22	14.24		3.64	4.92	4.12	4.19	1.62	3.62	4.13	2.67	2.13	3.62
	5h	10.04	14.85	19.42	15.43	12.55	17.66	12.46	16.39	8.64	19.6		1.23	4.26	2.86	3.26	1.28	4.29	6.35	7.44	2.59	4.45
	7h	10.27	16.25	13.14	19.26	10.19	16.19	10.23	7.84	10.67	15.33		1	3.02	0	2.5	5.34	2.35	1.25	3.9	6.3	6.57
	9h	16.72	10.34	17.46	16.98	11.22	14.62	15.29	8.99	13.22	10.24		8.49	9.67	14.23	6.44	10.23	9.25	5.62	5.61	7.3	6.71
	Table Analyzed	Figure1M Late Fracture PDX Cold
	Two-way ANOVA	Ordinary
	Alpha	0.05
	Source of Variation	% of total variation	P value	P value summary	Significant?
	Interaction	16.72	<0.0001	****	Yes
	Row Factor	34.99	<0.0001	****	Yes
	Column Factor	29.88	<0.0001	****	Yes
	ANOVA table	SS	DF	MS	F (DFn, DFd)	P value
	Interaction	702.2	6	117	F (6, 126) = 19.07	P<0.0001
	Row Factor	1470	6	245	F (6, 126) = 39.91	P<0.0001
	Column Factor	1255	1	1255	F (1, 126) = 204.5	P<0.0001
	Residual	773.4	126	6.138
	Difference between column means
	Mean of Fracture+PBS	11.06
	Mean of Fracture+PDX	5.072
	Difference between means	5.989
	SE of difference	0.4188
	95% CI of difference	5.160 to 6.818
	Data summary
	Number of columns (Column Factor)	2
	Number of rows (Row Factor)	7
	Number of values	140
	Compare each cell mean with the other cell mean in that row
	Number of families	1
	Number of comparisons per family	7
	Alpha	0.05
	Bonferroni's multiple comparisons test	Mean Diff.	95.00% CI of diff.	Below threshold?	Summary	Adjusted P Value
	Fracture+PBS - Fracture+PDX
	BL	0.072	-2.958 to 3.102	No	ns	>0.9999
	10d	-0.92	-3.950 to 2.110	No	ns	>0.9999
	1h	6.717	3.687 to 9.747	Yes	****	<0.0001
	3h	10.28	7.254 to 13.31	Yes	****	<0.0001
	5h	10.9	7.873 to 13.93	Yes	****	<0.0001
	7h	9.714	6.684 to 12.74	Yes	****	<0.0001
	9h	5.153	2.123 to 8.183	Yes	****	<0.0001
	Test details	Mean 1	Mean 2	Mean Diff.	SE of diff.	N1	N2	t	DF
	Fracture+PBS - Fracture+PDX
	BL	0.837	0.765	0.072	1.108	10	10	0.06498	126
	10d	10.84	11.76	-0.92	1.108	10	10	0.8303	126
	1h	10.85	4.131	6.717	1.108	10	10	6.062	126
	3h	13.75	3.466	10.28	1.108	10	10	9.282	126
	5h	14.7	3.801	10.9	1.108	10	10	9.84	126
	7h	12.94	3.223	9.714	1.108	10	10	8.767	126
	9h	13.51	8.355	5.153	1.108	10	10	4.651	126

## Sheet: Figure 1J
Prism:2024/8/27
		PBS	NPD1 300ng	PDX 300ng	DHA 300μg	RvD5 300ng	MaR1 300ng
	Male	0.45	1.06	2.565	0.1	1.24	0.53
		0.57	1.72	2.12	0.18	0.805	0.61
		0.72	1.64	2.5	0.225	1.44	0.67
	Female	0.08	0.81	1.29	0.455	0.74	0.785
		0.23	1.095	1.685	0.255	0.905	0.65
		0.14	0.915	1.935	0.235	0.805	0.54
	Table Analyzed	AUC 300ng all SPM comp with PDX
	Data sets analyzed	A-F
	ANOVA summary
	F	27.89
	P value	<0.0001
	P value summary	****
	Significant diff. among means (P < 0.05)?	Yes
	R squared	0.823
	Brown-Forsythe test
	F (DFn, DFd)	2.433 (5, 30)
	P value	0.0577
	P value summary	ns
	Are SDs significantly different (P < 0.05)?	No
	Bartlett's test
	Bartlett's statistic (corrected)	15.26
	P value	0.0093
	P value summary	**
	Are SDs significantly different (P < 0.05)?	Yes
	ANOVA table	SS	DF	MS	F (DFn, DFd)	P value
	Treatment (between columns)	12.83	5	2.567	F (5, 30) = 27.89	P<0.0001
	Residual (within columns)	2.76	30	0.09201
	Total	15.59	35
	Data summary
	Number of treatments (columns)	6
	Number of values (total)	36
	Number of families	1
	Number of comparisons per family	15
	Alpha	0.05
	Tukey's multiple comparisons test	Mean Diff.	95.00% CI of diff.	Below threshold?	Summary	Adjusted P Value
	PBS vs. NPD1 300ng	-0.8417	-1.374 to -0.3090	Yes	***	0.0005	A-B
	PBS vs. PDX 300ng	-1.651	-2.184 to -1.118	Yes	****	<0.0001	A-C
	PBS vs. DHA 300μg	0.1233	-0.4093 to 0.6560	No	ns	0.98	A-D
	PBS vs. RvD5 300ng	-0.6242	-1.157 to -0.09150	Yes	*	0.0143	A-E
	PBS vs. MaR1 300ng	-0.2658	-0.7985 to 0.2668	No	ns	0.6559	A-F
	NPD1 300ng vs. PDX 300ng	-0.8092	-1.342 to -0.2765	Yes	***	0.0009	B-C
	NPD1 300ng vs. DHA 300μg	0.965	0.4323 to 1.498	Yes	****	<0.0001	B-D
	NPD1 300ng vs. RvD5 300ng	0.2175	-0.3152 to 0.7502	No	ns	0.8128	B-E
	NPD1 300ng vs. MaR1 300ng	0.5758	0.04317 to 1.109	Yes	*	0.0281	B-F
	PDX 300ng vs. DHA 300μg	1.774	1.241 to 2.307	Yes	****	<0.0001	C-D
	PDX 300ng vs. RvD5 300ng	1.027	0.4940 to 1.559	Yes	****	<0.0001	C-E
	PDX 300ng vs. MaR1 300ng	1.385	0.8523 to 1.918	Yes	****	<0.0001	C-F
	DHA 300μg vs. RvD5 300ng	-0.7475	-1.280 to -0.2148	Yes	**	0.0023	D-E
	DHA 300μg vs. MaR1 300ng	-0.3892	-0.9218 to 0.1435	No	ns	0.2577	D-F
	RvD5 300ng vs. MaR1 300ng	0.3583	-0.1743 to 0.8910	No	ns	0.3416	E-F
	Test details	Mean 1	Mean 2	Mean Diff.	SE of diff.	n1	n2	q	DF
	PBS vs. NPD1 300ng	0.365	1.207	-0.8417	0.1751	6	6	6.797	30
	PBS vs. PDX 300ng	0.365	2.016	-1.651	0.1751	6	6	13.33	30
	PBS vs. DHA 300μg	0.365	0.2417	0.1233	0.1751	6	6	0.996	30
	PBS vs. RvD5 300ng	0.365	0.9892	-0.6242	0.1751	6	6	5.04	30
	PBS vs. MaR1 300ng	0.365	0.6308	-0.2658	0.1751	6	6	2.147	30
	NPD1 300ng vs. PDX 300ng	1.207	2.016	-0.8092	0.1751	6	6	6.534	30
	NPD1 300ng vs. DHA 300μg	1.207	0.2417	0.965	0.1751	6	6	7.793	30
	NPD1 300ng vs. RvD5 300ng	1.207	0.9892	0.2175	0.1751	6	6	1.756	30
	NPD1 300ng vs. MaR1 300ng	1.207	0.6308	0.5758	0.1751	6	6	4.65	30
	PDX 300ng vs. DHA 300μg	2.016	0.2417	1.774	0.1751	6	6	14.33	30
	PDX 300ng vs. RvD5 300ng	2.016	0.9892	1.027	0.1751	6	6	8.291	30
	PDX 300ng vs. MaR1 300ng	2.016	0.6308	1.385	0.1751	6	6	11.18	30
	DHA 300μg vs. RvD5 300ng	0.2417	0.9892	-0.7475	0.1751	6	6	6.036	30
	DHA 300μg vs. MaR1 300ng	0.2417	0.6308	-0.3892	0.1751	6	6	3.143	30
	RvD5 300ng vs. MaR1 300ng	0.9892	0.6308	0.3583	0.1751	6	6	2.894	30
	Compact letter display
	PDX 300ng	A
	NPD1 300ng	B
	RvD5 300ng	B C
	MaR1 300ng	C D
	PBS	D
	DHA 300μg	D

## Sheet: Figure 1K
Prism:2024/8/27
		PBS	PDX 100ng	Dexamethasone 0.5mg/kg	Meloxicam 10mg/kg	Gapapentin 30mg/kg
	Male	0.45	2.07	0.79	0.435	1.29
		0.4	2.075	0.96	0.105	1.57
		0.69	2.5	0.855	0.135	1.395
	Female	0.09	1.29	0.75	0.42	0.795
		0.225	1.685	1.715	0.07	1.33
		0.365	1.926	0.9192	0.2042	1.308
	Table Analyzed	AUC Dex Mel Gaba comp with PDX
	Data sets analyzed	A-E
	ANOVA summary
	F	33.36
	P value	<0.0001
	P value summary	****
	Significant diff. among means (P < 0.05)?	Yes
	R squared	0.8422
	Brown-Forsythe test
	F (DFn, DFd)	0.5620 (4, 25)
	P value	0.6924
	P value summary	ns
	Are SDs significantly different (P < 0.05)?	No
	Bartlett's test
	Bartlett's statistic (corrected)	5.154
	P value	0.2718
	P value summary	ns
	Are SDs significantly different (P < 0.05)?	No
	ANOVA table	SS	DF	MS	F (DFn, DFd)	P value
	Treatment (between columns)	11.51	4	2.877	F (4, 25) = 33.36	P<0.0001
	Residual (within columns)	2.156	25	0.08624
	Total	13.67	29
	Data summary
	Number of treatments (columns)	5
	Number of values (total)	30
	Number of families	1
	Number of comparisons per family	10
	Alpha	0.05
	Tukey's multiple comparisons test	Mean Diff.	95.00% CI of diff.	Below threshold?	Summary	Adjusted P Value
	PBS vs. PDX 100ng	-1.554	-2.052 to -1.056	Yes	****	<0.0001	A-B
	PBS vs. Dexamethasone 0.5mg/kg	-0.6282	-1.126 to -0.1303	Yes	**	0.0085	A-C
	PBS vs. Meloxicam 10mg/kg	0.1418	-0.3561 to 0.6397	No	ns	0.9167	A-D
	PBS vs. Gapapentin 30mg/kg	-0.9113	-1.409 to -0.4134	Yes	***	0.0001	A-E
	PDX 100ng vs. Dexamethasone 0.5mg/kg	0.9261	0.4282 to 1.424	Yes	***	0.0001	B-C
	PDX 100ng vs. Meloxicam 10mg/kg	1.696	1.198 to 2.194	Yes	****	<0.0001	B-D
	PDX 100ng vs. Gapapentin 30mg/kg	0.643	0.1451 to 1.141	Yes	**	0.0069	B-E
	Dexamethasone 0.5mg/kg vs. Meloxicam 10mg/kg	0.77	0.2721 to 1.268	Yes	**	0.0011	C-D
	Dexamethasone 0.5mg/kg vs. Gapapentin 30mg/kg	-0.2831	-0.7811 to 0.2148	No	ns	0.4695	C-E
	Meloxicam 10mg/kg vs. Gapapentin 30mg/kg	-1.053	-1.551 to -0.5552	Yes	****	<0.0001	D-E
	Test details	Mean 1	Mean 2	Mean Diff.	SE of diff.	n1	n2	q	DF
	PBS vs. PDX 100ng	0.37	1.924	-1.554	0.1695	6	6	12.96	25
	PBS vs. Dexamethasone 0.5mg/kg	0.37	0.9982	-0.6282	0.1695	6	6	5.24	25
	PBS vs. Meloxicam 10mg/kg	0.37	0.2282	0.1418	0.1695	6	6	1.183	25
	PBS vs. Gapapentin 30mg/kg	0.37	1.281	-0.9113	0.1695	6	6	7.601	25
	PDX 100ng vs. Dexamethasone 0.5mg/kg	1.924	0.9982	0.9261	0.1695	6	6	7.725	25
	PDX 100ng vs. Meloxicam 10mg/kg	1.924	0.2282	1.696	0.1695	6	6	14.15	25
	PDX 100ng vs. Gapapentin 30mg/kg	1.924	1.281	0.643	0.1695	6	6	5.363	25
	Dexamethasone 0.5mg/kg vs. Meloxicam 10mg/kg	0.9982	0.2282	0.77	0.1695	6	6	6.423	25
	Dexamethasone 0.5mg/kg vs. Gapapentin 30mg/kg	0.9982	1.281	-0.2831	0.1695	6	6	2.362	25
	Meloxicam 10mg/kg vs. Gapapentin 30mg/kg	0.2282	1.281	-1.053	0.1695	6	6	8.784	25
	Compact letter display
	PDX 100ng	A
	Gapapentin 30mg/kg	B
	Dexamethasone 0.5mg/kg	B
	PBS	C
	Meloxicam 10mg/kg	C

## Sheet: Figure 1L
Prism:2024/8/27
		PBS	PDX 10ng i.t.	PDX 20ng p.SN	PDX 100ng i.v.	PDX 150ng i.p.	PDX 1μg p.o.
	Male	0.29	1.9	1.93	2.265	1.105	0.53
		0.23	1.97	1.755	1.825	1.7	0.185
		0.385	2.355	1.93	2.595	1.675	0.18
	Female	0.105	1.72	1.1	1.12	1.66	0.34
		0.15	2.495	0.97	1.65	1.835	0.375
		0.105	1.695	1.515	1.785	1.325	0.3
	Table Analyzed	AUC PDX delivery methods
	Data sets analyzed	A-F
	ANOVA summary
	F	34.37
	P value	<0.0001
	P value summary	****
	Significant diff. among means (P < 0.05)?	Yes
	R squared	0.8514
	Brown-Forsythe test
	F (DFn, DFd)	1.783 (5, 30)
	P value	0.1467
	P value summary	ns
	Are SDs significantly different (P < 0.05)?	No
	Bartlett's test
	Bartlett's statistic (corrected)	13.84
	P value	0.0167
	P value summary	*
	Are SDs significantly different (P < 0.05)?	Yes
	ANOVA table	SS	DF	MS	F (DFn, DFd)	P value
	Treatment (between columns)	18.62	5	3.724	F (5, 30) = 34.37	P<0.0001
	Residual (within columns)	3.25	30
	Total	21.87	35
	Data summary
	Number of treatments (columns)	6
	Number of values (total)	36
	Number of families	1
	Number of comparisons per family	15
	Alpha	0.05
	Tukey's multiple comparisons test	Mean Diff.	95.00% CI of diff.	Below threshold?	Summary	Adjusted P Value
	PBS vs. PDX 10ng i.t.	-1.812	-2.390 to -1.234	Yes	****	<0.0001	A-B
	PBS vs. PDX 20ng p.SN	-1.323	-1.901 to -0.7445	Yes	****	<0.0001	A-C
	PBS vs. PDX 100ng i.v.	-1.663	-2.241 to -1.084	Yes	****	<0.0001	A-D
	PBS vs. PDX 150ng i.p.	-1.339	-1.917 to -0.7612	Yes	****	<0.0001	A-E
	PBS vs. PDX 1μg p.o.	-0.1075	-0.6855 to 0.4705	No	ns	0.9925	A-F
	PDX 10ng i.t. vs. PDX 20ng p.SN	0.4892	-0.08885 to 1.067	No	ns	0.1352	B-C
	PDX 10ng i.t. vs. PDX 100ng i.v.	0.1492	-0.4288 to 0.7272	No	ns	0.968	B-D
	PDX 10ng i.t. vs. PDX 150ng i.p.	0.4725	-0.1055 to 1.051	No	ns	0.1603	B-E
	PDX 10ng i.t. vs. PDX 1μg p.o.	1.704	1.126 to 2.282	Yes	****	<0.0001	B-F
	PDX 20ng p.SN vs. PDX 100ng i.v.	-0.34	-0.9180 to 0.2380	No	ns	0.4874	C-D
	PDX 20ng p.SN vs. PDX 150ng i.p.	-0.01667	-0.5947 to 0.5613	No	ns	>0.9999	C-E
	PDX 20ng p.SN vs. PDX 1μg p.o.	1.215	0.6370 to 1.793	Yes	****	<0.0001	C-F
	PDX 100ng i.v. vs. PDX 150ng i.p.	0.3233	-0.2547 to 0.9013	No	ns	0.5415	D-E
	PDX 100ng i.v. vs. PDX 1μg p.o.	1.555	0.9770 to 2.133	Yes	****	<0.0001	D-F
	PDX 150ng i.p. vs. PDX 1μg p.o.	1.232	0.6537 to 1.810	Yes	****	<0.0001	E-F
	Test details	Mean 1	Mean 2	Mean Diff.	SE of diff.	n1	n2	q	DF
	PBS vs. PDX 10ng i.t.	0.2108	2.023	-1.812	0.19	6	6	13.48	30
	PBS vs. PDX 20ng p.SN	0.2108	1.533	-1.323	0.19	6	6	9.842	30
	PBS vs. PDX 100ng i.v.	0.2108	1.873	-1.663	0.19	6	6	12.37	30
	PBS vs. PDX 150ng i.p.	0.2108	1.55	-1.339	0.19	6	6	9.966	30
	PBS vs. PDX 1μg p.o.	0.2108	0.3183	-0.1075	0.19	6	6	0.8	30
	PDX 10ng i.t. vs. PDX 20ng p.SN	2.023	1.533	0.4892	0.19	6	6	3.64	30
	PDX 10ng i.t. vs. PDX 100ng i.v.	2.023	1.873	0.1492	0.19	6	6	1.11	30
	PDX 10ng i.t. vs. PDX 150ng i.p.	2.023	1.55	0.4725	0.19	6	6	3.516	30
	PDX 10ng i.t. vs. PDX 1μg p.o.	2.023	0.3183	1.704	0.19	6	6	12.68	30
	PDX 20ng p.SN vs. PDX 100ng i.v.	1.533	1.873	-0.34	0.19	6	6	2.53	30
	PDX 20ng p.SN vs. PDX 150ng i.p.	1.533	1.55	-0.01667	0.19	6	6	0.124	30
	PDX 20ng p.SN vs. PDX 1μg p.o.	1.533	0.3183	1.215	0.19	6	6	9.042	30
	PDX 100ng i.v. vs. PDX 150ng i.p.	1.873	1.55	0.3233	0.19	6	6	2.406	30
	PDX 100ng i.v. vs. PDX 1μg p.o.	1.873	0.3183	1.555	0.19	6	6	11.57	30
	PDX 150ng i.p. vs. PDX 1μg p.o.	1.55	0.3183	1.232	0.19	6	6	9.166	30
	Compact letter display
	PDX 10ng i.t.	A
	PDX 100ng i.v.	A
	PDX 150ng i.p.	A
	PDX 20ng p.SN	A
	PDX 1μg p.o.	B
	PBS	B

[truncated: 100 more sheets: Figure2A, Figure2B, Figure 2C, Figure2D , Figure2E , Figure2F , Figure2G, Figure2H , Figure3C, Figure3F, Figure3G, Figure4B, Figure4D , Figure4F , Figure4I , Figure4K, Figure5A , Figure5B , Figure5C , Figure5D  …]
